# Supplementary material for: The crystal structure of quaternary (Sn,Pb,Bi)Pt
Source: Acta Crystallogr E Crystallogr Commun. 2023 Feb 7;79(Pt 3):129–31. doi: 10.1107/S2056989023000956 (PMC9993922; doi:10.1107/S2056989023000956)
Supplement: Supplementary file 1 [file e-79-00129-sup1.cif]

##############################################################################
#                                                                            #
# This CIF contains the data in a paper accepted for publication in          #
# Acta Crystallographica Section E. It conforms to the requirements of       #
# Notes for Authors for Acta Crystallographica Section E, and has been       #
# peer reviewed under the auspices of the IUCr Commission on Journals.       #
#                                                                            #
# Full details of the Crystallographic Information File format               #
# are given in the paper "The Crystallographic Information File (CIF):       #
# a New Standard Archive File for Crystallography" by S. R. Hall, F. H.      #
# Allen and I. D. Brown [Acta Cryst. (1991), A47, 655-685].                  #
#                                                                            #
# The current version of the core CIF dictionary is obtainable from          #
# ftp://ftp.iucr.org/pub/cif_core.dic.                                       #
#                                                                            #
# Software is freely available for graphical display of the structure(s)     #
# in this CIF. For information consult the CIF software page                 #
# http://www.iucr.org/resources/cif/software.                                #
#                                                                            #
# This file may be used for bona fide research purposes within the           #
# scientific community so long as proper attribution is given to the journal # 
# article from which it was obtained.                                        #
#                                                                            #
##############################################################################
data_I
_audit_creation_method     'SHELXL-2014/7'
_chemical_name_systematic
;
(Tin, lead, bismuth) platinum
;
_chemical_formula_moiety     'Bi0.31 Pb0.54 Pt1 Sn0.15'
_chemical_formula_sum     'Bi0.31 Pb0.54 Pt1 Sn0.15'
_chemical_formula_iupac     '(Sn, Pb, Bi) Pt'
_chemical_formula_weight     389.32
_chemical_absolute_configuration     ?
_space_group_crystal_system     hexagonal
_space_group_name_H-M_alt     'P 63/m m c'
_space_group_name_Hall     '-P 6c 2c'
loop_
    _space_group_symop_operation_xyz
    'x, y, z'
    '-y, x-y, z'
    '-x+y, -x, z'
    '-x, -y, z+1/2'
    'y, -x+y, z+1/2'
    'x-y, x, z+1/2'
    'y, x, -z'
    'x-y, -y, -z'
    '-x, -x+y, -z'
    '-y, -x, -z+1/2'
    '-x+y, y, -z+1/2'
    'x, x-y, -z+1/2'
    '-x, -y, -z'
    'y, -x+y, -z'
    'x-y, x, -z'
    'x, y, -z-1/2'
    '-y, x-y, -z-1/2'
    '-x+y, -x, -z-1/2'
    '-y, -x, z'
    '-x+y, y, z'
    'x, x-y, z'
    'y, x, z-1/2'
    'x-y, -y, z-1/2'
    '-x, -x+y, z-1/2'
_cell_length_a     4.2280(10)
_cell_length_b     4.2280(10)
_cell_length_c     5.481(2)
_cell_angle_alpha     90
_cell_angle_beta     90
_cell_angle_gamma     120
_cell_volume     84.84(5)
_cell_formula_units_Z     2
_cell_measurement_reflns_used     924
_cell_measurement_theta_min     9.30
_cell_measurement_theta_max     43.0
_cell_measurement_temperature     293
_cell_special_details     ?
_exptl_crystal_description     'irregular shaped'
_exptl_crystal_colour     grey
_exptl_crystal_size_max     0.035
_exptl_crystal_size_mid     0.025
_exptl_crystal_size_min     0.015
_exptl_crystal_density_diffrn     15.23
_exptl_crystal_density_method     'not measured'
_exptl_crystal_F_000     311
_exptl_absorpt_coefficient_mu     169.4
_exptl_absorpt_correction_type     multi-scan
_exptl_absorpt_process_details
;
(Blessing, 1995)
;
_exptl_absorpt_correction_T_min     0.037
_exptl_absorpt_correction_T_max     0.081
_diffrn_ambient_temperature     293
_diffrn_source     'Sealed Tube'
_diffrn_source_power     1.7000
_diffrn_source_voltage     50.0000
_diffrn_source_current     34.0000
_diffrn_radiation_type     MoK\a
_diffrn_radiation_wavelength     0.710730
_diffrn_radiation_monochromator     'Graphite Monochromator'
_diffrn_measurement_device     'Rigaku AFC7 four-circle diffractometer'
_diffrn_measurement_method     'profile data from \f-scans'
_diffrn_detector_area_resol_mean     28.5714
_diffrn_reflns_number     1549
_diffrn_reflns_av_R_equivalents     0.043
_diffrn_reflns_av_sigmaI/netI     0.021
_diffrn_reflns_theta_min     5.56
_diffrn_reflns_theta_max     39.77
_diffrn_reflns_theta_full     25.24
_diffrn_measured_fraction_theta_max     0.992
_diffrn_measured_fraction_theta_full     0.976
_diffrn_reflns_limit_h_min     -7
_diffrn_reflns_limit_h_max     5
_diffrn_reflns_limit_k_min     -6
_diffrn_reflns_limit_k_max     7
_diffrn_reflns_limit_l_min     -5
_diffrn_reflns_limit_l_max     9
_diffrn_reflns_reduction_process     'Lp corrections applied'
_diffrn_radiation_probe     x-ray
_refine_special_details
;
;
_reflns_number_total     123
_reflns_number_gt     120
_reflns_threshold_expression     'I > 2\s(I)'
_refine_ls_structure_factor_coef     Fsqd
_refine_ls_matrix_type     full
_refine_ls_R_factor_all     0.0272
_refine_ls_R_factor_gt     0.0247
_refine_ls_wR_factor_gt     0.0406
_refine_ls_wR_factor_ref     0.0414
_refine_ls_goodness_of_fit_ref     1.512
_refine_ls_restrained_S_all     1.507
_refine_ls_number_reflns     123
_refine_ls_number_parameters     13
_refine_ls_number_restraints     1
_refine_ls_number_constraints     ?
_refine_ls_hydrogen_treatment     ?
_refine_ls_weighting_scheme     calc
_refine_ls_weighting_details
              'w=1/[\s^2^(Fo^2^)+(0.0120P)^2^+0.2655P] where P=(Fo^2^+2Fc^2^)/3'
_refine_ls_shift/su_max     0.013
_refine_ls_shift/su_mean     0.002
_refine_diff_density_max     2.082
_refine_diff_density_min     -1.43
_refine_ls_extinction_method     ?
_refine_ls_extinction_coef     ?
_refine_ls_abs_structure_details     ?
loop_
    _atom_type_symbol
    _atom_type_description
    _atom_type_scat_dispersion_real
    _atom_type_scat_dispersion_imag
    _atom_type_scat_source
    'Sn' 'Sn' -0.6537 1.4246
                         'International Tables Vol C Tables 4.2.6.8 and 6.1.1.4'
    'Pt' 'Pt' -1.7033 8.3905
                         'International Tables Vol C Tables 4.2.6.8 and 6.1.1.4'
    'Pb' 'Pb' -3.3944 10.1111
                         'International Tables Vol C Tables 4.2.6.8 and 6.1.1.4'
    'Bi' 'Bi' -4.1077 10.2566
                         'International Tables Vol C Tables 4.2.6.8 and 6.1.1.4'
_computing_data_collection
;
CrystalClear (Rigaku, 2008)
;
_computing_cell_refinement
;
CrystalClear (Rigaku, 2008)
;
_computing_data_reduction
;
CrystalClear (Rigaku, 2008)
;
_computing_structure_solution
;
<i>SIR-2014</i> (Burla <i>et al.</i>,  2015)
;
_computing_structure_refinement
;
SHELXL (Sheldrick, 2015)
;
_computing_molecular_graphics
;
DIAMOND (Brandenburg & Putz, 2018)
;
_computing_publication_material
;
SHELXL (Sheldrick, 2015)
;
loop_
    _atom_site_type_symbol
    _atom_site_label
    _atom_site_fract_x
    _atom_site_fract_y
    _atom_site_fract_z
    _atom_site_U_iso_or_equiv
    _atom_site_adp_type
    _atom_site_calc_flag
    _atom_site_occupancy
    _atom_site_site_symmetry_multiplicity
    _atom_site_disorder_assembly
    _atom_site_disorder_group
    Pt Pt1 0 0 0 0.0110(2) Uani d 1.0 2 . .
    Bi Bi1 0.3333 0.6667 0.2500 0.0077(3) Uani d 0.31(5) 2 . .
    Pb Pb1 0.3333 0.6667 0.2500 0.0077 Uani d 0.54(5) 2 . .
    Sn Sn1 0.3333 0.6667 0.2500 0.0077 Uani d 0.03(4) 2 . .
    Sn Sn2 0.3333 0.6667 0.7500 0.0077 Uani d 0.064(6) 2 . .
    Sn Sn3 0.3333 0.6667 0.501(5) 0.012(7) Uiso d 0.027(4) 4 . .
loop_
    _atom_site_aniso_label
    _atom_site_aniso_U_11
    _atom_site_aniso_U_22
    _atom_site_aniso_U_33
    _atom_site_aniso_U_12
    _atom_site_aniso_U_13
    _atom_site_aniso_U_23
    Pt1 0.0133(3) 0.0133 0.0063(3) 0.00667(13) 0 0
    Bi1 0.0061(3) 0.0061 0.0108(4) 0.00307(14) 0 0
    Pb1 0.0061 0.0061 0.0108 0.00307 0 0
    Sn1 0.0061 0.0061 0.0108 0.00307 0 0
    Sn2 0.0061 0.0061 0.0108 0.00307 0 0
_geom_special_details
;
 All esds (except the esd in the dihedral angle between two l.s. planes)
 are estimated using the full covariance matrix. The cell esds are taken
 into account individually in the estimation of esds in distances, angles
 and torsion angles; correlations between esds in cell parameters are only
 used when they are defined by crystal symmetry. An approximate (isotropic)
 treatment of cell esds is used for estimating esds involving l.s. planes.
;
loop_
    _geom_bond_atom_site_label_1
    _geom_bond_atom_site_label_2
    _geom_bond_site_symmetry_2
    _geom_bond_distance
    _geom_bond_publ_flag
    Pt1 Sn3 16_556 2.4410(6) n
    Pt1 Sn3 4_554 2.4410(6) n
    Pt1 Sn3 16_446 2.4410(6) n
    Pt1 Sn3 4_664 2.4410(6) n
    Pt1 Sn3 16_546 2.4411(6) n
    Pt1 Sn3 4_564 2.4411(6) n
    Pt1 Pt1 4 2.7402(9) n
    Pt1 Pt1 4_554 2.7402(9) n
    Pt1 Bi1 13 2.7993(5) n
    Pt1 Sn1 13 2.7993(5) n
    Pt1 Pb1 13 2.7993(5) n
    Pt1 Sn2 13_666 2.7993(5) n
    Bi1 Sn3 . 1.37(3) n
    Bi1 Sn3 16_556 1.37(3) n
    Bi1 Sn2 13_666 2.4410(6) n
    Bi1 Sn2 13_676 2.4410(6) n
    Bi1 Sn2 13_566 2.4410(6) n
    Bi1 Sn2 . 2.7403(8) n
    Bi1 Sn2 1_554 2.7402(9) n
    Bi1 Sn3 4_664 2.797(13) n
    Bi1 Sn3 13_666 2.797(13) n
    Bi1 Sn3 4_564 2.797(13) n
    Bi1 Sn3 13_676 2.797(13) n
    Bi1 Sn3 4_674 2.797(13) n
    Pb1 Sn3 . 1.37(3) n
    Pb1 Sn3 16_556 1.37(3) n
    Pb1 Sn2 13_666 2.4410(6) n
    Pb1 Sn2 13_676 2.4410(6) n
    Pb1 Sn2 13_566 2.4410(6) n
    Pb1 Sn2 . 2.7403(8) n
    Pb1 Sn2 1_554 2.7402(9) n
    Pb1 Sn3 4_664 2.797(13) n
    Pb1 Sn3 13_666 2.797(13) n
    Pb1 Sn3 4_564 2.797(13) n
    Pb1 Sn3 13_676 2.797(13) n
    Pb1 Sn3 4_674 2.797(13) n
    Sn1 Sn3 . 1.37(3) n
    Sn1 Sn3 16_556 1.37(3) n
    Sn1 Sn2 13_666 2.4410(6) n
    Sn1 Sn2 13_676 2.4410(6) n
    Sn1 Sn2 13_566 2.4410(6) n
    Sn1 Sn2 . 2.7403(8) n
    Sn1 Sn2 1_554 2.7402(9) n
    Sn1 Sn3 4_664 2.797(13) n
    Sn1 Sn3 13_666 2.797(13) n
    Sn1 Sn3 4_564 2.797(13) n
    Sn1 Sn3 13_676 2.797(13) n
    Sn1 Sn3 4_674 2.797(13) n
    Sn2 Sn3 16_557 1.37(3) n
    Sn2 Sn3 . 1.37(3) n
    Sn2 Sn1 13_666 2.4410(6) n
    Sn2 Pb1 13_666 2.4410(6) n
    Sn2 Bi1 13_666 2.4410(6) n
    Sn2 Sn1 13_676 2.4410(6) n
    Sn2 Sn1 13_566 2.4410(6) n
    Sn2 Pb1 13_676 2.4410(6) n
    Sn2 Pb1 13_566 2.4410(6) n
    Sn2 Bi1 13_676 2.4410(6) n
    Sn2 Bi1 13_566 2.4410(6) n
    Sn3 Sn3 13_666 2.4410(6) n
    Sn3 Pt1 4_565 2.4410(6) n
    Sn3 Pt1 4_665 2.4410(6) n
    Sn3 Pt1 4 2.4410(6) n
    Sn3 Sn3 13_676 2.4411(6) n
    Sn3 Sn3 13_566 2.4411(7) n
    Sn3 Sn3 16_557 2.73(5) n
    Sn3 Sn3 16_556 2.75(5) n
loop_
    _geom_angle_atom_site_label_1
    _geom_angle_atom_site_label_2
    _geom_angle_atom_site_label_3
    _geom_angle_site_symmetry_1
    _geom_angle_site_symmetry_3
    _geom_angle
    _geom_angle_publ_flag
    Sn3 Pt1 Sn3 16_556 4_554 180.0 n
    Sn3 Pt1 Sn3 16_446 4_664 180.0 n
    Sn3 Pt1 Sn3 16_556 16_546 119.999(5) n
    Sn3 Pt1 Sn3 16_446 16_546 119.999(4) n
    Sn3 Pt1 Sn3 4_554 4_564 119.999(5) n
    Sn3 Pt1 Sn3 4_664 4_564 119.999(4) n
    Sn3 Pt1 Sn3 16_546 4_564 180.0 n
    Sn3 Pt1 Pt1 16_556 4 90.1(6) n
    Sn3 Pt1 Pt1 4_554 4 89.9(6) n
    Sn3 Pt1 Pt1 16_446 4 90.1(6) n
    Sn3 Pt1 Pt1 4_664 4 89.9(6) n
    Sn3 Pt1 Pt1 16_546 4 90.1(6) n
    Sn3 Pt1 Pt1 4_564 4 89.9(6) n
    Sn3 Pt1 Pt1 16_556 4_554 89.9(6) n
    Sn3 Pt1 Pt1 4_554 4_554 90.1(6) n
    Sn3 Pt1 Pt1 16_446 4_554 89.9(6) n
    Sn3 Pt1 Pt1 4_664 4_554 90.1(6) n
    Sn3 Pt1 Pt1 16_546 4_554 89.9(6) n
    Sn3 Pt1 Pt1 4_564 4_554 90.1(6) n
    Pt1 Pt1 Pt1 4 4_554 180.0 n
    Sn3 Pt1 Bi1 16_556 13 150.6(6) n
    Sn3 Pt1 Bi1 4_554 13 29.4(6) n
    Sn3 Pt1 Bi1 16_446 13 64.1(3) n
    Sn3 Pt1 Bi1 4_664 13 115.9(3) n
    Sn3 Pt1 Bi1 16_546 13 64.1(3) n
    Sn3 Pt1 Bi1 4_564 13 115.9(3) n
    Pt1 Pt1 Bi1 4 13 119.305(9) n
    Pt1 Pt1 Bi1 4_554 13 60.695(9) n
    Sn3 Pt1 Sn1 16_556 13 150.6(6) n
    Sn3 Pt1 Sn1 4_554 13 29.4(6) n
    Sn3 Pt1 Sn1 16_446 13 64.1(3) n
    Sn3 Pt1 Sn1 4_664 13 115.9(3) n
    Sn3 Pt1 Sn1 16_546 13 64.1(3) n
    Sn3 Pt1 Sn1 4_564 13 115.9(3) n
    Pt1 Pt1 Sn1 4 13 119.305(9) n
    Pt1 Pt1 Sn1 4_554 13 60.695(9) n
    Bi1 Pt1 Sn1 13 13 0.0 n
    Sn3 Pt1 Pb1 16_556 13 150.6(6) n
    Sn3 Pt1 Pb1 4_554 13 29.4(6) n
    Sn3 Pt1 Pb1 16_446 13 64.1(3) n
    Sn3 Pt1 Pb1 4_664 13 115.9(3) n
    Sn3 Pt1 Pb1 16_546 13 64.1(3) n
    Sn3 Pt1 Pb1 4_564 13 115.9(3) n
    Pt1 Pt1 Pb1 4 13 119.305(9) n
    Pt1 Pt1 Pb1 4_554 13 60.695(9) n
    Bi1 Pt1 Pb1 13 13 0.0 n
    Sn1 Pt1 Pb1 13 13 0.0 n
    Sn3 Pt1 Sn2 16_556 13_666 64.2(3) n
    Sn3 Pt1 Sn2 4_554 13_666 115.8(3) n
    Sn3 Pt1 Sn2 16_446 13_666 150.8(6) n
    Sn3 Pt1 Sn2 4_664 13_666 29.2(6) n
    Sn3 Pt1 Sn2 16_546 13_666 64.2(3) n
    Sn3 Pt1 Sn2 4_564 13_666 115.8(3) n
    Pt1 Pt1 Sn2 4 13_666 60.695(9) n
    Pt1 Pt1 Sn2 4_554 13_666 119.305(10) n
    Sn3 Bi1 Sn3 . 16_556 180.0 n
    Sn3 Bi1 Sn2 . 13_666 90.0000(10)
                                   n
    Sn3 Bi1 Sn2 16_556 13_666 89.9990(10)
                                        n
    Sn3 Bi1 Sn2 . 13_676 90.000(4) n
    Sn3 Bi1 Sn2 16_556 13_676 90.000(4) n
    Sn2 Bi1 Sn2 13_666 13_676 120.0 n
    Sn3 Bi1 Sn2 . 13_566 90.000(5) n
    Sn3 Bi1 Sn2 16_556 13_566 90.000(4) n
    Sn2 Bi1 Sn2 13_666 13_566 120.0 n
    Sn2 Bi1 Sn2 13_676 13_566 120.0 n
    Sn3 Bi1 Sn2 . . 0.000(6) n
    Sn3 Bi1 Sn2 16_556 . 180.0 n
    Sn2 Bi1 Sn2 13_666 . 90.0 n
    Sn2 Bi1 Sn2 13_676 . 90.0 n
    Sn2 Bi1 Sn2 13_566 . 90.0 n
    Sn3 Bi1 Sn2 . 1_554 180.0 n
    Sn3 Bi1 Sn2 16_556 1_554 0.0000(10)
                                      n
    Sn2 Bi1 Sn2 13_666 1_554 90.0 n
    Sn2 Bi1 Sn2 13_676 1_554 90.0 n
    Sn2 Bi1 Sn2 13_566 1_554 90.0 n
    Sn2 Bi1 Sn2 . 1_554 180.0 n
    Sn3 Bi1 Sn3 . 4_664 119.2(5) n
    Sn3 Bi1 Sn3 16_556 4_664 60.8(5) n
    Sn2 Bi1 Sn3 13_666 4_664 29.2(5) n
    Sn2 Bi1 Sn3 13_676 4_664 115.87(13) n
    Sn2 Bi1 Sn3 13_566 4_664 115.87(13) n
    Sn2 Bi1 Sn3 . 4_664 119.2(5) n
    Sn2 Bi1 Sn3 1_554 4_664 60.8(5) n
    Sn3 Bi1 Sn3 . 13_666 60.8(5) n
    Sn3 Bi1 Sn3 16_556 13_666 119.2(5) n
    Sn2 Bi1 Sn3 13_666 13_666 29.2(5) n
    Sn2 Bi1 Sn3 13_676 13_666 115.87(13) n
    Sn2 Bi1 Sn3 13_566 13_666 115.87(13) n
    Sn2 Bi1 Sn3 . 13_666 60.8(5) n
    Sn2 Bi1 Sn3 1_554 13_666 119.2(5) n
    Sn3 Bi1 Sn3 4_664 13_666 58.5(10) n
    Sn3 Bi1 Sn3 . 4_564 119.2(5) n
    Sn3 Bi1 Sn3 16_556 4_564 60.8(5) n
    Sn2 Bi1 Sn3 13_666 4_564 115.87(13) n
    Sn2 Bi1 Sn3 13_676 4_564 115.87(13) n
    Sn2 Bi1 Sn3 13_566 4_564 29.2(5) n
    Sn2 Bi1 Sn3 . 4_564 119.2(5) n
    Sn2 Bi1 Sn3 1_554 4_564 60.8(5) n
    Sn3 Bi1 Sn3 4_664 4_564 98.2(6) n
    Sn3 Bi1 Sn3 13_666 4_564 128.3(3) n
    Sn3 Bi1 Sn3 . 13_676 60.8(5) n
    Sn3 Bi1 Sn3 16_556 13_676 119.2(5) n
    Sn2 Bi1 Sn3 13_666 13_676 115.87(13) n
    Sn2 Bi1 Sn3 13_676 13_676 29.2(5) n
    Sn2 Bi1 Sn3 13_566 13_676 115.87(13) n
    Sn2 Bi1 Sn3 . 13_676 60.8(5) n
    Sn2 Bi1 Sn3 1_554 13_676 119.2(5) n
    Sn3 Bi1 Sn3 4_664 13_676 128.3(3) n
    Sn3 Bi1 Sn3 13_666 13_676 98.2(6) n
    Sn3 Bi1 Sn3 4_564 13_676 128.3(3) n
    Sn3 Bi1 Sn3 . 4_674 119.2(5) n
    Sn3 Bi1 Sn3 16_556 4_674 60.8(5) n
    Sn2 Bi1 Sn3 13_666 4_674 115.87(13) n
    Sn2 Bi1 Sn3 13_676 4_674 29.2(5) n
    Sn2 Bi1 Sn3 13_566 4_674 115.87(13) n
    Sn2 Bi1 Sn3 . 4_674 119.2(5) n
    Sn2 Bi1 Sn3 1_554 4_674 60.8(5) n
    Sn3 Bi1 Sn3 4_664 4_674 98.2(6) n
    Sn3 Bi1 Sn3 13_666 4_674 128.3(3) n
    Sn3 Bi1 Sn3 4_564 4_674 98.2(6) n
    Sn3 Bi1 Sn3 13_676 4_674 58.5(10) n
    Sn3 Pb1 Sn3 . 16_556 180.0 n
    Sn3 Pb1 Sn2 . 13_666 90.0000(10)
                                   n
    Sn3 Pb1 Sn2 16_556 13_666 89.9990(10)
                                        n
    Sn3 Pb1 Sn2 . 13_676 90.000(4) n
    Sn3 Pb1 Sn2 16_556 13_676 90.000(4) n
    Sn2 Pb1 Sn2 13_666 13_676 120.0 n
    Sn3 Pb1 Sn2 . 13_566 90.000(5) n
    Sn3 Pb1 Sn2 16_556 13_566 90.000(4) n
    Sn2 Pb1 Sn2 13_666 13_566 120.0 n
    Sn2 Pb1 Sn2 13_676 13_566 120.0 n
    Sn3 Pb1 Sn2 . . 0.000(6) n
    Sn3 Pb1 Sn2 16_556 . 180.0 n
    Sn2 Pb1 Sn2 13_666 . 90.0 n
    Sn2 Pb1 Sn2 13_676 . 90.0 n
    Sn2 Pb1 Sn2 13_566 . 90.0 n
    Sn3 Pb1 Sn2 . 1_554 180.0 n
    Sn3 Pb1 Sn2 16_556 1_554 0.0000(10)
                                      n
    Sn2 Pb1 Sn2 13_666 1_554 90.0 n
    Sn2 Pb1 Sn2 13_676 1_554 90.0 n
    Sn2 Pb1 Sn2 13_566 1_554 90.0 n
    Sn2 Pb1 Sn2 . 1_554 180.0 n
    Sn3 Pb1 Sn3 . 4_664 119.2(5) n
    Sn3 Pb1 Sn3 16_556 4_664 60.8(5) n
    Sn2 Pb1 Sn3 13_666 4_664 29.2(5) n
    Sn2 Pb1 Sn3 13_676 4_664 115.87(13) n
    Sn2 Pb1 Sn3 13_566 4_664 115.87(13) n
    Sn2 Pb1 Sn3 . 4_664 119.2(5) n
    Sn2 Pb1 Sn3 1_554 4_664 60.8(5) n
    Sn3 Pb1 Sn3 . 13_666 60.8(5) n
    Sn3 Pb1 Sn3 16_556 13_666 119.2(5) n
    Sn2 Pb1 Sn3 13_666 13_666 29.2(5) n
    Sn2 Pb1 Sn3 13_676 13_666 115.87(13) n
    Sn2 Pb1 Sn3 13_566 13_666 115.87(13) n
    Sn2 Pb1 Sn3 . 13_666 60.8(5) n
    Sn2 Pb1 Sn3 1_554 13_666 119.2(5) n
    Sn3 Pb1 Sn3 4_664 13_666 58.5(10) n
    Sn3 Pb1 Sn3 . 4_564 119.2(5) n
    Sn3 Pb1 Sn3 16_556 4_564 60.8(5) n
    Sn2 Pb1 Sn3 13_666 4_564 115.87(13) n
    Sn2 Pb1 Sn3 13_676 4_564 115.87(13) n
    Sn2 Pb1 Sn3 13_566 4_564 29.2(5) n
    Sn2 Pb1 Sn3 . 4_564 119.2(5) n
    Sn2 Pb1 Sn3 1_554 4_564 60.8(5) n
    Sn3 Pb1 Sn3 4_664 4_564 98.2(6) n
    Sn3 Pb1 Sn3 13_666 4_564 128.3(3) n
    Sn3 Pb1 Sn3 . 13_676 60.8(5) n
    Sn3 Pb1 Sn3 16_556 13_676 119.2(5) n
    Sn2 Pb1 Sn3 13_666 13_676 115.87(13) n
    Sn2 Pb1 Sn3 13_676 13_676 29.2(5) n
    Sn2 Pb1 Sn3 13_566 13_676 115.87(13) n
    Sn2 Pb1 Sn3 . 13_676 60.8(5) n
    Sn2 Pb1 Sn3 1_554 13_676 119.2(5) n
    Sn3 Pb1 Sn3 4_664 13_676 128.3(3) n
    Sn3 Pb1 Sn3 13_666 13_676 98.2(6) n
    Sn3 Pb1 Sn3 4_564 13_676 128.3(3) n
    Sn3 Pb1 Sn3 . 4_674 119.2(5) n
    Sn3 Pb1 Sn3 16_556 4_674 60.8(5) n
    Sn2 Pb1 Sn3 13_666 4_674 115.87(13) n
    Sn2 Pb1 Sn3 13_676 4_674 29.2(5) n
    Sn2 Pb1 Sn3 13_566 4_674 115.87(13) n
    Sn2 Pb1 Sn3 . 4_674 119.2(5) n
    Sn2 Pb1 Sn3 1_554 4_674 60.8(5) n
    Sn3 Pb1 Sn3 4_664 4_674 98.2(6) n
    Sn3 Pb1 Sn3 13_666 4_674 128.3(3) n
    Sn3 Pb1 Sn3 4_564 4_674 98.2(6) n
    Sn3 Pb1 Sn3 13_676 4_674 58.5(10) n
    Sn3 Sn1 Sn3 . 16_556 180.0 n
    Sn3 Sn1 Sn2 . 13_666 90.0000(10)
                                   n
    Sn3 Sn1 Sn2 16_556 13_666 89.9990(10)
                                        n
    Sn3 Sn1 Sn2 . 13_676 90.000(4) n
    Sn3 Sn1 Sn2 16_556 13_676 90.000(4) n
    Sn2 Sn1 Sn2 13_666 13_676 120.0 n
    Sn3 Sn1 Sn2 . 13_566 90.000(5) n
    Sn3 Sn1 Sn2 16_556 13_566 90.000(4) n
    Sn2 Sn1 Sn2 13_666 13_566 120.0 n
    Sn2 Sn1 Sn2 13_676 13_566 120.0 n
    Sn3 Sn1 Sn2 . . 0.000(6) n
    Sn3 Sn1 Sn2 16_556 . 180.0 n
    Sn2 Sn1 Sn2 13_666 . 90.0 n
    Sn2 Sn1 Sn2 13_676 . 90.0 n
    Sn2 Sn1 Sn2 13_566 . 90.0 n
    Sn3 Sn1 Sn2 . 1_554 180.0 n
    Sn3 Sn1 Sn2 16_556 1_554 0.0000(10)
                                      n
    Sn2 Sn1 Sn2 13_666 1_554 90.0 n
    Sn2 Sn1 Sn2 13_676 1_554 90.0 n
    Sn2 Sn1 Sn2 13_566 1_554 90.0 n
    Sn2 Sn1 Sn2 . 1_554 180.0 n
    Sn3 Sn1 Sn3 . 4_664 119.2(5) n
    Sn3 Sn1 Sn3 16_556 4_664 60.8(5) n
    Sn2 Sn1 Sn3 13_666 4_664 29.2(5) n
    Sn2 Sn1 Sn3 13_676 4_664 115.87(13) n
    Sn2 Sn1 Sn3 13_566 4_664 115.87(13) n
    Sn2 Sn1 Sn3 . 4_664 119.2(5) n
    Sn2 Sn1 Sn3 1_554 4_664 60.8(5) n
    Sn3 Sn1 Sn3 . 13_666 60.8(5) n
    Sn3 Sn1 Sn3 16_556 13_666 119.2(5) n
    Sn2 Sn1 Sn3 13_666 13_666 29.2(5) n
    Sn2 Sn1 Sn3 13_676 13_666 115.87(13) n
    Sn2 Sn1 Sn3 13_566 13_666 115.87(13) n
    Sn2 Sn1 Sn3 . 13_666 60.8(5) n
    Sn2 Sn1 Sn3 1_554 13_666 119.2(5) n
    Sn3 Sn1 Sn3 4_664 13_666 58.5(10) n
    Sn3 Sn1 Sn3 . 4_564 119.2(5) n
    Sn3 Sn1 Sn3 16_556 4_564 60.8(5) n
    Sn2 Sn1 Sn3 13_666 4_564 115.87(13) n
    Sn2 Sn1 Sn3 13_676 4_564 115.87(13) n
    Sn2 Sn1 Sn3 13_566 4_564 29.2(5) n
    Sn2 Sn1 Sn3 . 4_564 119.2(5) n
    Sn2 Sn1 Sn3 1_554 4_564 60.8(5) n
    Sn3 Sn1 Sn3 4_664 4_564 98.2(6) n
    Sn3 Sn1 Sn3 13_666 4_564 128.3(3) n
    Sn3 Sn1 Sn3 . 13_676 60.8(5) n
    Sn3 Sn1 Sn3 16_556 13_676 119.2(5) n
    Sn2 Sn1 Sn3 13_666 13_676 115.87(13) n
    Sn2 Sn1 Sn3 13_676 13_676 29.2(5) n
    Sn2 Sn1 Sn3 13_566 13_676 115.87(13) n
    Sn2 Sn1 Sn3 . 13_676 60.8(5) n
    Sn2 Sn1 Sn3 1_554 13_676 119.2(5) n
    Sn3 Sn1 Sn3 4_664 13_676 128.3(3) n
    Sn3 Sn1 Sn3 13_666 13_676 98.2(6) n
    Sn3 Sn1 Sn3 4_564 13_676 128.3(3) n
    Sn3 Sn1 Sn3 . 4_674 119.2(5) n
    Sn3 Sn1 Sn3 16_556 4_674 60.8(5) n
    Sn2 Sn1 Sn3 13_666 4_674 115.87(13) n
    Sn2 Sn1 Sn3 13_676 4_674 29.2(5) n
    Sn2 Sn1 Sn3 13_566 4_674 115.87(13) n
    Sn2 Sn1 Sn3 . 4_674 119.2(5) n
    Sn2 Sn1 Sn3 1_554 4_674 60.8(5) n
    Sn3 Sn1 Sn3 4_664 4_674 98.2(6) n
    Sn3 Sn1 Sn3 13_666 4_674 128.3(3) n
    Sn3 Sn1 Sn3 4_564 4_674 98.2(6) n
    Sn3 Sn1 Sn3 13_676 4_674 58.5(10) n
    Sn3 Sn2 Sn3 16_557 . 180.0 n
    Sn3 Sn2 Sn1 16_557 13_666 89.9990(10)
                                        n
    Sn3 Sn2 Sn1 . 13_666 90.0000(10)
                                   n
    Sn3 Sn2 Pb1 16_557 13_666 89.9990(10)
                                        n
    Sn3 Sn2 Pb1 . 13_666 90.0000(10)
                                   n
    Sn1 Sn2 Pb1 13_666 13_666 0.0 n
    Sn3 Sn2 Bi1 16_557 13_666 89.9990(10)
                                        n
    Sn3 Sn2 Bi1 . 13_666 90.0000(10)
                                   n
    Sn1 Sn2 Bi1 13_666 13_666 0.0 n
    Pb1 Sn2 Bi1 13_666 13_666 0.0 n
    Sn3 Sn2 Sn1 16_557 13_676 90.000(6) n
    Sn3 Sn2 Sn1 . 13_676 90.000(6) n
    Sn1 Sn2 Sn1 13_666 13_676 120.0 n
    Pb1 Sn2 Sn1 13_666 13_676 120.0 n
    Bi1 Sn2 Sn1 13_666 13_676 120.0 n
    Sn3 Sn2 Sn1 16_557 13_566 90.000(7) n
    Sn3 Sn2 Sn1 . 13_566 90.000(7) n
    Sn1 Sn2 Sn1 13_666 13_566 120.0 n
    Pb1 Sn2 Sn1 13_666 13_566 120.0 n
    Bi1 Sn2 Sn1 13_666 13_566 120.0 n
    Sn1 Sn2 Sn1 13_676 13_566 120.0 n
    Sn3 Sn2 Pb1 16_557 13_676 90.000(6) n
    Sn3 Sn2 Pb1 . 13_676 90.000(6) n
    Sn1 Sn2 Pb1 13_666 13_676 120.0 n
    Pb1 Sn2 Pb1 13_666 13_676 120.0 n
    Bi1 Sn2 Pb1 13_666 13_676 120.0 n
    Sn1 Sn2 Pb1 13_676 13_676 0.0 n
    Sn1 Sn2 Pb1 13_566 13_676 120.0 n
    Sn3 Sn2 Pb1 16_557 13_566 90.000(7) n
    Sn3 Sn2 Pb1 . 13_566 90.000(7) n
    Sn1 Sn2 Pb1 13_666 13_566 120.0 n
    Pb1 Sn2 Pb1 13_666 13_566 120.0 n
    Bi1 Sn2 Pb1 13_666 13_566 120.0 n
    Sn1 Sn2 Pb1 13_676 13_566 120.0 n
    Sn1 Sn2 Pb1 13_566 13_566 0.0 n
    Pb1 Sn2 Pb1 13_676 13_566 120.0 n
    Sn3 Sn2 Bi1 16_557 13_676 90.000(6) n
    Sn3 Sn2 Bi1 . 13_676 90.000(6) n
    Sn1 Sn2 Bi1 13_666 13_676 120.0 n
    Pb1 Sn2 Bi1 13_666 13_676 120.0 n
    Bi1 Sn2 Bi1 13_666 13_676 120.0 n
    Sn1 Sn2 Bi1 13_676 13_676 0.0 n
    Sn1 Sn2 Bi1 13_566 13_676 120.0 n
    Pb1 Sn2 Bi1 13_676 13_676 0.0 n
    Pb1 Sn2 Bi1 13_566 13_676 120.0 n
    Sn3 Sn2 Bi1 16_557 13_566 90.000(7) n
    Sn3 Sn2 Bi1 . 13_566 90.000(7) n
    Sn1 Sn2 Bi1 13_666 13_566 120.0 n
    Pb1 Sn2 Bi1 13_666 13_566 120.0 n
    Bi1 Sn2 Bi1 13_666 13_566 120.0 n
    Sn1 Sn2 Bi1 13_676 13_566 120.0 n
    Sn1 Sn2 Bi1 13_566 13_566 0.0 n
    Pb1 Sn2 Bi1 13_676 13_566 120.0 n
    Pb1 Sn2 Bi1 13_566 13_566 0.0 n
    Bi1 Sn2 Bi1 13_676 13_566 120.0 n
    Sn3 Sn2 Bi1 16_557 . 180.0 n
    Sn3 Sn2 Bi1 . . 0.000(6) n
    Sn1 Sn2 Bi1 13_666 . 90.0 n
    Pb1 Sn2 Bi1 13_666 . 90.0 n
    Bi1 Sn2 Bi1 13_666 . 90.0 n
    Sn1 Sn2 Bi1 13_676 . 90.0 n
    Sn1 Sn2 Bi1 13_566 . 90.0 n
    Pb1 Sn2 Bi1 13_676 . 90.0 n
    Pb1 Sn2 Bi1 13_566 . 90.0 n
    Bi1 Sn2 Bi1 13_676 . 90.0 n
    Bi1 Sn2 Bi1 13_566 . 90.0 n
    Sn2 Sn3 Bi1 . . 180.0 n
    Sn2 Sn3 Pb1 . . 180.0 n
    Bi1 Sn3 Pb1 . . 0.0 n
    Sn2 Sn3 Sn1 . . 180.0 n
    Bi1 Sn3 Sn1 . . 0.0 n
    Pb1 Sn3 Sn1 . . 0.0 n
    Sn2 Sn3 Sn3 . 13_666 90.2(13) n
    Bi1 Sn3 Sn3 . 13_666 89.8(13) n
    Pb1 Sn3 Sn3 . 13_666 89.8(13) n
    Sn1 Sn3 Sn3 . 13_666 89.8(13) n
    Sn2 Sn3 Pt1 . 4_565 90.1(6) n
    Bi1 Sn3 Pt1 . 4_565 89.9(6) n
    Pb1 Sn3 Pt1 . 4_565 89.9(6) n
    Sn1 Sn3 Pt1 . 4_565 89.9(6) n
    Sn3 Sn3 Pt1 13_666 4_565 179.7(19) n
    Sn2 Sn3 Pt1 . 4_665 90.1(6) n
    Bi1 Sn3 Pt1 . 4_665 89.9(6) n
    Pb1 Sn3 Pt1 . 4_665 89.9(6) n
    Sn1 Sn3 Pt1 . 4_665 89.9(6) n
    Sn3 Sn3 Pt1 13_666 4_665 60.0000(10)
                                       n
    Pt1 Sn3 Pt1 4_565 4_665 120.000(4) n
    Sn2 Sn3 Pt1 . 4 90.1(6) n
    Bi1 Sn3 Pt1 . 4 89.9(6) n
    Pb1 Sn3 Pt1 . 4 89.9(6) n
    Sn1 Sn3 Pt1 . 4 89.9(6) n
    Sn3 Sn3 Pt1 13_666 4 60.000(5) n
    Pt1 Sn3 Pt1 4_565 4 120.000(4) n
    Pt1 Sn3 Pt1 4_665 4 120.000(4) n
    Sn2 Sn3 Sn3 . 13_676 90.2(13) n
    Bi1 Sn3 Sn3 . 13_676 89.8(13) n
    Pb1 Sn3 Sn3 . 13_676 89.8(13) n
    Sn1 Sn3 Sn3 . 13_676 89.8(13) n
    Pt1 Sn3 Sn3 4_565 13_676 60.0 n
    Pt1 Sn3 Sn3 4_665 13_676 60.0000(10)
                                       n
    Pt1 Sn3 Sn3 4 13_676 179.7(19) n
    Sn2 Sn3 Sn3 . 13_566 90.2(13) n
    Bi1 Sn3 Sn3 . 13_566 89.8(13) n
    Pb1 Sn3 Sn3 . 13_566 89.8(13) n
    Sn1 Sn3 Sn3 . 13_566 89.8(13) n
    Pt1 Sn3 Sn3 4_565 13_566 59.999(4) n
    Pt1 Sn3 Sn3 4_665 13_566 179.7(19) n
    Pt1 Sn3 Sn3 4 13_566 60.000(6) n
    Sn2 Sn3 Sn3 . 16_557 0.0 n
    Bi1 Sn3 Sn3 . 16_557 180.0 n
    Pb1 Sn3 Sn3 . 16_557 180.0 n
    Sn1 Sn3 Sn3 . 16_557 180.0 n
    Sn3 Sn3 Sn3 13_666 16_557 90.2(13) n
    Pt1 Sn3 Sn3 4_565 16_557 90.1(6) n
    Pt1 Sn3 Sn3 4_665 16_557 90.1(6) n
    Pt1 Sn3 Sn3 4 16_557 90.1(6) n
    Sn3 Sn3 Sn3 13_676 16_557 90.2(13) n
    Sn3 Sn3 Sn3 13_566 16_557 90.2(13) n
    Sn2 Sn3 Sn3 . 16_556 180.0 n
    Bi1 Sn3 Sn3 . 16_556 0.0 n
    Pb1 Sn3 Sn3 . 16_556 0.0 n
    Sn1 Sn3 Sn3 . 16_556 0.0 n
    Sn3 Sn3 Sn3 13_666 16_556 89.8(13) n
    Pt1 Sn3 Sn3 4_565 16_556 89.9(6) n
    Pt1 Sn3 Sn3 4_665 16_556 89.9(6) n
    Pt1 Sn3 Sn3 4 16_556 89.9(6) n
    Sn3 Sn3 Sn3 13_676 16_556 89.8(13) n
    Sn3 Sn3 Sn3 13_566 16_556 89.8(13) n
    Sn3 Sn3 Sn3 16_557 16_556 180.0 n
_shelx_hkl_file
;
   0   0   1    0.13    0.05
   0   0  -1    0.20    0.06
   0   0  -1    0.04    0.05
   0   0   1    0.20    0.09
   0   0   2    2.78    0.30
   0   0  -2    2.72    0.27
   0   0   2    2.83    0.31
   0   0   3    0.14    0.13
   0   0  -3    1.61    0.24
   0   0   4  305.66   11.60
   0   0  -4  308.90   11.64
   0   0   5    0.16    0.21
   0   0   6    4.61    1.77
   0   0   7    0.83    0.61
   1  -1   7   20.42    2.40
  -1   0   6  126.23    8.68
   1  -1   6  127.43    9.02
   0   1   6  122.80    8.48
   1  -1   5   44.89    2.91
  -1   0   5   40.21    2.21
   0   1   5   42.06    2.38
  -1   0   4   34.83    1.83
   1  -1   4   29.32    2.44
   0   1   4   30.90    1.96
  -1   1  -4   34.15    2.03
  -1   0   3   73.11    3.03
   1  -1   3   70.44    3.16
   0   1   3   66.98    3.08
   1   0  -3   65.94    2.59
  -1   1  -3   72.41    3.28
   0   1   3   63.74    2.85
  -1   0   2  233.92    8.67
   1  -1   2  238.91    9.04
   1   0  -2  246.03    9.04
   0   1   2  236.93    9.07
  -1   1  -2  231.75    8.84
   0  -1  -2  245.43    9.23
   0   1   2  244.35    9.46
   1  -1   1   98.21    3.86
   1   0  -1   95.32    3.74
   0   1   1   98.79    3.94
  -1   0   1  104.37    4.10
  -1   1  -1   95.88    3.82
   0  -1  -1   89.96    3.83
  -1   0   1   91.66    3.71
   0   1   1  100.68    4.17
   1  -1   0   54.22    2.17
  -1   1   0   53.31    2.14
  -1   0   0   50.24    2.24
   1   0   0   55.78    2.56
   0   1   0   57.68    2.48
  -1   1   0   53.11    2.15
  -1   0   0   54.32    2.46
   0  -1   0   52.42    2.39
  -1   1   1  102.44    3.77
   0  -1   1   98.51    3.95
   1   0   1   94.44    3.96
   0   1  -1   98.87    3.94
  -1   1   1   96.91    3.56
  -1   0  -1   95.61    3.92
   0  -1   2  238.73    9.13
   1   0   2  251.03    9.58
  -1   1   2  256.98    9.27
   0   1  -2  246.74    9.31
  -1   1   2  246.18    8.86
  -1   0  -2  242.56    9.33
   0  -1   3   72.14    3.30
   1   0   3   74.12    3.35
  -1   1   3   70.68    2.81
   0   1  -3   67.59    3.01
  -1   0  -3   68.38    3.20
  -1   1   3   67.85    2.65
   0  -1   4   32.04    1.91
  -1   1   4   34.14    1.65
   1   0   4   33.82    1.98
   0   1  -4   31.94    1.80
  -1   0  -4   31.56    1.93
  -1   1   4   31.13    1.47
   0  -1   5   42.69    2.59
   1   0   5   38.86    2.93
  -1   1   6  126.68    8.54
   0  -1   6  122.17    8.67
   1   0   6  118.75    8.59
  -1   1   7   21.02    1.96
   0  -1   7   24.32    2.59
   1   0   7   21.64    2.32
   1  -2   7    0.52    0.39
   1   1   7    0.20    0.46
  -2   1   6    1.45    0.42
   1  -2   6    3.27    1.42
   1   1   6    0.96    0.77
  -2   1   5    0.43    0.19
   1  -2   5    0.18    0.32
   1   1   5    0.26    0.38
  -2   1   4  260.28    9.68
   1  -2   4  262.63   10.72
   1   1   4  275.62   11.21
  -1   2  -4  266.06   10.64
  -1  -1  -4  267.73   10.98
   1  -2   3    1.72    0.80
   1   1   3    0.10    0.24
  -2   1   3    0.56    0.17
  -1   2  -3    0.20    0.18
  -1  -1  -3    0.25    0.20
  -2   1   3    0.27    0.12
   1  -2   2    5.66    1.00
  -2   1   2    0.79    0.38
   1   1   2    0.96    0.35
  -1   2  -2    0.65    0.21
  -1  -1  -2    0.84    0.29
  -2   1   2    1.14    0.23
   1  -2   1    0.46    0.20
   2  -1  -1    2.04    0.24
   1   1   1    0.11    0.19
  -1   2  -1    0.28    0.15
  -2   1   1    0.06    0.14
   1  -2   0  362.32   13.57
   2  -1   0  384.33   40.51
  -1   2   0  389.83   41.11
  -2   1   0  367.59   13.67
  -1  -1   0  373.70   14.31
  -1   2   1   -0.02    0.13
   2  -1   1    0.12    0.12
  -1   2   1    0.68    0.19
  -1  -1   1    0.24    0.29
   1  -2  -1    0.05    0.14
  -1  -1   2    0.93    0.37
   2  -1   2    0.59    0.31
  -1   2   2    0.66    0.21
   1   1  -2    2.15    0.40
  -2   1  -2    1.01    0.32
   1  -2  -2    1.02    0.20
  -1  -1   3    0.14    0.22
   2  -1   3    0.21    0.16
  -1   2   3    0.80    0.30
   1   1  -3    0.29    0.23
  -2   1  -3    0.26    0.35
  -1  -1   4  253.94   10.11
   2  -1   4  267.30   10.70
  -1   2   4  276.84   10.76
  -1  -1   5    0.66    0.40
   2  -1   5    0.19    0.28
  -2   1  -5    0.26    0.31
  -1  -1   6    2.10    0.80
  -1   2   6    1.46    1.15
   2  -1   6    0.98    0.69
  -1  -1   7    1.43    0.75
   2  -1   7    0.35    0.41
  -1   2   7    0.24    0.25
  -2   0   7   18.31    2.59
   2  -2   7   17.83    2.66
  -2   0   6  100.69    7.12
   2  -2   6  102.22    7.61
   0   2   6  108.39    8.12
   2  -2   5   35.17    2.44
   0   2   5   33.09    2.56
  -2   2  -5   33.09    2.38
  -2   0   4   24.68    1.65
   2  -2   4   20.90    1.60
   0   2   4   22.78    1.87
  -2   2  -4   21.43    1.68
   2  -2   3   53.94    2.80
   0   2   3   56.18    3.08
   0  -2  -3   54.59    2.91
  -2   0   3   55.92    2.82
   2  -2   1   72.72    3.17
   2   0  -1   76.35    3.30
   0   2   1   74.16    3.39
  -2   2  -1   77.75    3.43
   0  -2  -1   72.74    3.60
  -2   0   1   70.01    3.29
   2  -2   0   32.71    1.61
   2   0   0   34.87    1.89
   0   2   0   35.96    1.99
  -2   2   0   35.66    1.74
  -2   0   0   37.15    2.12
   0  -2   0   36.37    2.14
   0  -2   1   78.10    3.71
   2   0   1   76.29    3.56
   0   2  -1   80.93    3.67
  -2   2   1   77.93    3.14
  -2   0  -1   75.65    3.64
   0  -2   2  220.48    8.87
  -2   2   2  211.34    7.78
   2   0   2  225.11    9.09
   0   2  -2  222.23    8.85
  -2   2   2  206.89    7.62
  -2   0  -2  213.45    8.77
  -2   2   3   59.98    2.30
   0  -2   3   58.42    3.08
   2   0   3   56.91    3.08
  -2   2   3   56.51    2.22
   0   2  -3   60.78    3.11
  -2   0  -3   59.35    3.30
   0  -2   4   23.79    1.78
  -2   2   4   22.84    1.04
   2   0   4   23.73    1.83
   0   2  -4   24.87    1.80
  -2   0  -4   23.66    1.94
  -2   2   4   22.19    1.02
   0  -2   5   34.33    2.45
   2   0   5   38.19    2.64
  -2   2   5   35.79    1.55
   0  -2   6  113.25    8.34
   2   0   6  103.78    7.75
   0  -2   7   18.31    2.84
   2   0   7   14.65    5.28
   1  -3   7   14.10    2.37
   2   1   7   17.55    2.96
   1  -3   6   83.70    6.64
   2   1   6   88.29    7.03
   1  -3   5   30.90    2.95
   2   1   5   33.40    9.01
   1  -3   4   17.87    1.64
   2   1   4   20.31    5.16
  -1   3  -4   18.51    1.62
  -2  -1  -4   17.43    1.86
   1  -3   3   44.97    2.75
   2   1   3   45.37    2.80
  -1   3  -3   45.76    2.66
  -3   2   3   49.46    2.05
   1  -3   2  162.47    7.05
   2   1   2  181.16    8.02
  -1   3  -2  174.17    7.28
  -3   2   2  181.48    6.95
  -2  -1  -2  184.50    8.10
   1  -3   1   66.09    3.48
   3  -2  -1   62.47    2.61
  -3   2   1   54.71    2.50
   2   1   1   62.36    3.31
  -1   3  -1   59.10    2.97
  -3   2   1   62.79    2.87
  -2  -1  -1   66.22    3.64
   3  -2   0   24.56    1.38
   2   1   0   25.98    2.54
  -1   3   0   23.98    1.54
  -3   2   0   25.84    1.65
   1  -3   0   24.10    1.72
  -1   3   1   64.16    3.13
  -3   2  -1   61.79    3.09
   1  -3  -1   66.56    3.44
  -2  -1   1   57.81    3.18
   3  -2   2  162.42    6.72
   2   1  -2  174.79    7.26
  -1   3   2  179.02    7.30
  -3   2  -2  172.31    7.27
  -2  -1   2  166.32    7.23
   3  -2   3   45.52    2.69
  -1   3   3   43.91    2.49
  -3   2  -3   43.76    2.67
  -2  -1   3   44.57    2.84
   3  -2   4   16.22    1.48
  -1   3   4   20.25    1.77
  -3   2  -4   16.90    1.60
  -2  -1   4   17.95    1.66
   3  -2   5   27.94    2.69
  -1   3   5   28.89    2.71
  -3   2  -5   26.70    2.69
  -2  -1   5   29.35    2.76
   3  -2   6   87.43    6.79
  -1   3   6   80.07    5.98
   3  -2   7   14.14    2.38
  -1   3   7   12.06    1.75
   2  -3   7   14.98    2.44
   1   2   7   17.51    3.37
   2  -3   6   91.35    7.10
   1   2   6   88.82    7.26
   2  -3   5   30.56    2.90
   1   2   5   29.85    2.97
  -2   3  -5   25.16    2.48
  -3   1   5   29.88    2.42
   2  -3   4   17.13    1.58
   1   2   4   19.22    6.02
  -2   3  -4   17.19    1.55
  -3   1   4   16.49    1.22
   2  -3   3   48.19    2.78
   1   2   3   46.96    2.87
  -2   3  -3   44.64    2.64
  -1  -2  -3   45.67    3.01
   2  -3   2  176.03    7.37
   1   2   2  163.33    7.07
  -2   3  -2  167.18    7.00
  -3   1   2  173.93    7.02
   2  -3   1   63.01    3.13
   3  -1  -1   60.87    2.66
   1   2   1   56.14    3.01
  -2   3  -1   57.98    2.87
  -3   1   1   60.91    3.00
  -1  -2  -1   63.37    3.56
   2  -3   0   26.12    1.69
   3  -1   0   21.33    1.58
   1   2   0   22.91    1.62
  -2   3   0   24.83    1.54
  -3   1   0   23.77    1.62
  -1  -2   0   24.97    1.88
   3  -1   1   64.20    3.13
   1   2  -1   63.62    3.30
  -2   3   1   61.64    2.80
  -3   1  -1   62.86    3.25
   2  -3  -1   62.86    3.03
  -1  -2   1   70.15    3.72
   3  -1   2  177.21    7.46
  -2   3   2  167.33    6.56
  -3   1  -2  178.68    7.69
  -1  -2   2  172.15    7.52
   3  -1   3   46.23    2.82
   1   2  -3   48.41    2.86
  -3   1  -3   47.54    3.01
   3  -1   4   22.54    5.02
  -2   3   4   17.69    1.91
  -3   1  -4   18.14    1.79
  -1  -2   5   32.43    3.16
   3  -1   5   30.34    2.88
  -2   3   5   26.36    2.34
  -3   1  -5   25.43    2.64
  -1  -2   6   95.36    7.49
   3  -1   6   87.11    6.81
  -1  -2   7   20.19    2.97
   3  -1   7   15.70    2.54
   3  -3   6    0.17    0.37
   0   3   6    0.21    0.69
  -3   0   6    0.69    0.61
   3  -3   5    0.14    0.29
   0   3   5    0.44    0.84
  -3   3  -5    0.20    0.23
   3  -3   4  193.13   13.27
   0   3   4  201.08   14.55
  -3   3  -4  206.39   14.10
  -3   0   4  189.95    8.27
   3  -3   3    0.44    0.54
   0   3   3    0.21    0.30
  -3   3  -3    0.24    0.26
  -3   0   3    0.04    0.38
   3  -3   2    0.20    0.19
  -3   3  -2    0.48    0.26
  -3   0   2    0.72    0.60
   0  -3  -2    0.16    0.25
   3  -3   1    0.26    0.13
   3   0  -1    3.76    1.28
   0   3   1    0.44    0.32
  -3   3  -1    0.09    0.27
   0  -3  -1    0.22    0.38
  -3   0   1    0.17    0.39
   0   3  -1    0.11    0.22
  -3   3   1    0.01    0.25
  -3   0  -1    0.12    0.27
   0  -3   1    0.31    0.37
   3   0   2    0.20    0.37
   0   3  -2    0.22    0.24
  -3   3   2    0.48    0.20
  -3   0  -2    0.18    0.19
   0  -3   2    0.54    0.37
   0  -3   3    0.24    0.32
   0   3  -3    0.26    0.29
  -3   3   3    0.14    0.15
  -3   0  -3    0.33    0.38
   3   0   4  197.09    8.88
  -3   0  -4  205.06    9.58
   0  -3   5    0.07    0.25
   3   0   5    0.20    0.52
   0  -3   6    1.48    0.74
   3   0   6    0.41    0.61
   1  -4   5   21.81    2.62
   3   1   5   19.86    5.11
   1  -4   4    9.21    1.69
   3   1   4   10.34    3.23
  -1   4  -4   10.37    1.73
   1  -4   3   37.90    3.53
   3   1   3   33.89    7.16
  -1   4  -3   30.31    2.84
  -4   3   3   31.10    2.24
  -3  -1  -3   33.70    3.23
   1  -4   2  123.09    6.35
   3   1   2  112.46    5.55
  -1   4  -2  128.04    6.12
  -3  -1  -2  130.61    6.40
   3   1   1   43.07    2.78
  -1   4  -1   43.93    2.77
  -4   3   1   42.56    2.33
  -3  -1  -1   46.01    3.05
   1  -4   1   44.97    3.07
   3   1   0   12.68    1.36
  -1   4   0   14.49    1.41
  -4   3   0   12.23    1.16
  -3  -1   0   13.77    1.49
   1  -4   0   14.49    1.53
  -1   4   1   35.21    2.29
  -3  -1   1   43.38    2.89
  -1   4   2  112.86    5.25
  -4   3  -2  118.46    5.62
  -3  -1   2  114.66    5.73
   4  -3   3   32.10    2.89
  -1   4   3   32.50    2.83
  -4   3  -3   34.99    3.12
  -3  -1   3   32.19    2.98
   4  -3   4    8.81    1.52
  -1   4   4    6.74    4.54
  -4   3  -4    9.61    1.63
  -3  -1   4   10.23    1.71
   4  -3   5   19.83    2.31
  -4   3  -5   19.70    2.35
  -3  -1   5   22.98    2.54
   2  -4   6    0.43    0.48
   2   2   6    0.09    0.39
   2  -4   5    0.21    0.32
   2   2   5   -0.01    0.33
   2  -4   4  167.49   11.81
   2   2   4  175.58   12.29
  -2   4  -4  154.99   10.92
  -4   2   4  162.67   10.61
   2  -4   3    0.35    0.27
   2   2   3    0.27    0.33
  -2   4  -3    0.34    0.35
  -2  -2  -3    0.26    0.35
  -4   2   3    0.22    0.31
   2  -4   2    0.39    0.27
   2   2   2    0.11    0.26
  -2   4  -2    0.22    0.22
  -4   2   2    0.36    0.49
  -2  -2  -2    0.27    0.39
   2  -4   1    0.30    0.29
   2   2   1    0.28    0.44
  -2   4  -1    0.15    0.23
  -4   2   1    0.56    0.42
  -2  -2  -1    0.38    0.41
   2   2  -1    0.04    0.12
  -2   4   1    0.50    0.35
  -4   2  -1    1.33    0.48
  -2  -2   1    0.29    0.33
   4  -2   2    0.14    0.13
   2   2  -2    0.05    0.18
  -2   4   2    0.11    0.31
  -4   2  -2    0.66    0.50
  -2  -2   2    0.80    0.46
   4  -2   3    0.13    0.26
  -2   4   3    2.59    0.63
  -4   2  -3    0.55    0.36
  -2  -2   3    0.70    0.56
   4  -2   4  171.44   11.99
  -4   2  -4  166.56   11.82
  -2  -2   4  169.43   11.95
   4  -2   5    0.83    1.22
  -2   4   5    0.03    0.28
  -4   2  -5    0.02    0.30
  -2  -2   5    0.34    0.89
   4  -2   6    0.08    0.56
  -2  -2   6    0.38    0.84
   3  -4   5   23.59    2.59
   1   3   5   24.69    3.84
  -3   4  -5   21.50    2.42
  -4   1   5   21.93    2.05
   3  -4   4    7.30    2.32
   1   3   4    8.21    3.98
  -3   4  -4    7.30    1.36
  -4   1   4    9.75    1.48
   3  -4   3   28.70    2.62
   1   3   3   37.54    8.32
  -3   4  -3   31.44    2.86
  -4   1   3   34.32    2.87
   3  -4   2  114.49    5.38
   1   3   2  109.40    5.42
  -3   4  -2  115.91    5.48
  -4   1   2  111.73    5.09
   1   3   1   38.83    2.51
  -3   4  -1   44.29    2.62
  -4   1   1   42.01    2.61
  -1  -3  -1   45.28    3.05
   1   3   0   10.77    1.16
  -3   4   0   12.72    1.17
  -4   1   0   13.49    1.40
  -1  -3   0   11.06    1.33
   4  -1   1   38.52    2.38
   1   3  -1   38.41    2.51
  -3   4   1   47.63    2.54
  -4   1  -1   39.78    2.64
   4  -1   2  117.41    5.65
   1   3  -2  111.82    5.42
  -3   4   2  116.08    5.00
  -4   1  -2  118.39    5.94
  -1  -3   2  124.07    6.23
   4  -1   3   36.46    3.27
  -3   4   3   36.31    2.82
  -4   1  -3   37.18    3.48
  -1  -3   3   35.32    3.35
   4  -1   4    9.94    3.59
  -3   4   4   10.76    1.48
  -4   1  -4    7.77    1.53
  -1  -3   4   11.10    1.90
   4  -1   5   19.98    8.13
  -1  -3   5   24.70    2.87
   4  -4   5   16.77    2.59
   0   4   5   16.68    3.68
  -4   4  -5   16.58    2.54
  -4   0   5   20.72    2.42
   0   4   4    6.53    3.78
  -4   4  -4    7.09    1.37
   0   4   3   27.20    3.55
  -4   4  -3   27.77    2.70
  -4   0   3   28.35    2.74
   0   4   2   93.66    6.78
  -4   4  -2   78.10    5.87
  -4   0   2   99.45    7.26
   0   4   1   32.75    2.84
  -4   4  -1   39.44    3.38
  -4   0   1   37.87    3.35
   0   4   0    8.09    1.02
  -4   4   0   10.14    1.16
  -4   0   0    8.80    1.09
   0  -4   0   10.13    1.34
   0   4  -1   37.62    3.25
  -4   4   1   33.80    2.70
  -4   0  -1   33.95    3.02
   0  -4   1   36.41    3.35
   0   4  -2   96.69    7.15
  -4   0  -2   94.67    7.12
   0  -4   2   99.35    7.62
   4   0   3   30.73    2.98
   0   4  -3   29.38    2.89
  -4   4   3   30.64    2.36
  -4   0  -3   31.14    3.16
   0  -4   3   28.99    3.09
   4   0   4    7.05    2.35
  -4   0  -4    8.37    1.74
   0  -4   4    7.52    1.64
   4   0   5   25.16    8.78
   4   1   4   93.58    7.33
   1  -5   4  112.83    9.04
   4   1   3    0.10    0.23
  -1   5  -3    0.27    0.37
  -4  -1  -3    0.63    0.50
   4   1   2    0.37    0.49
  -1   5  -2    0.62    0.51
  -5   4   2    0.86    0.42
  -4  -1  -2    0.25    0.39
   1  -5   2    1.17    0.69
  -1   5  -1    0.62    0.44
  -5   4   1    0.56    0.40
  -4  -1  -1   -0.03    0.28
  -1   5   0  167.75   11.74
  -5   4   0  152.03   10.54
  -4  -1   0  151.30   10.79
  -4  -1   1    0.37    0.40
  -1   5   2    0.16    0.44
  -5   4  -2    0.75    0.43
  -4  -1   2    0.47    0.61
  -1   5   4  101.79    7.69
  -5   4  -4   99.89    7.78
  -4  -1   4  105.09    8.22
   2  -5   4    6.70    1.46
   3   2   4    3.58    1.42
  -2   5  -4    6.09    1.36
   2  -5   3   28.12    3.14
   3   2   3   19.37    7.63
  -2   5  -3   22.99    2.51
  -5   3   3   26.29    2.20
   3   2   2   75.30    5.93
  -2   5  -2   86.15    6.63
  -3  -2  -2   86.65    6.75
   3   2   1   29.80    7.50
  -2   5  -1   31.61    2.98
  -5   3   1   32.46    2.80
  -3  -2  -1   30.87    3.08
   3   2   0    5.99    2.30
  -2   5   0    7.06    1.29
  -5   3   0    7.73    1.50
  -3  -2   0    7.25    1.40
  -2   5   1   36.20    3.25
  -5   3  -1   32.74    3.09
  -3  -2   1   32.96    3.22
  -2   5   2   91.27    6.72
  -5   3  -2   80.66    6.22
  -3  -2   2   83.23    6.51
  -2   5   3   22.61    2.25
  -5   3  -3   23.08    2.50
  -3  -2   3   22.39    2.46
  -2   5   4    4.02    3.62
  -5   3  -4    3.42    0.94
  -3  -2   4    6.18    1.52
   2   3   4    4.21    2.26
  -3   5  -4    5.98    1.26
   2   3   3   22.82    2.48
  -3   5  -3   22.83    2.44
  -5   2   3   28.17    2.47
   2   3   2   73.68    5.83
  -3   5  -2   79.77    6.10
  -5   2   2   81.52    5.95
   2   3   1   29.60    7.65
  -3   5  -1   33.24    2.98
  -5   2   1   33.82    3.08
  -2  -3  -1   32.22    3.15
   2   3   0    5.66    1.98
  -3   5   0    7.76    1.38
  -5   2   0    9.69    1.67
  -2  -3   0    7.89    1.49
   2   3  -1   28.39    3.18
  -3   5   1   33.98    3.00
  -5   2  -1   34.25    3.23
  -2  -3   1   31.90    3.12
  -3   5   2   88.55    6.49
  -5   2  -2   82.57    6.48
  -2  -3   2   82.85    6.52
  -5   2  -3   24.91    2.79
  -2  -3   3   21.20    2.45
  -3   5   4    7.23    1.47
  -5   2  -4    5.85    1.34
  -2  -3   4   12.95    2.18
   1   4   4  100.03    7.69
  -4   5  -4   99.38    7.69
  -5   1   4  101.33    7.23
   1   4   3    0.33    0.29
  -5   1   3    0.81    0.51
   1   4   2    0.47    0.41
  -4   5  -2    0.29    0.32
  -5   1   2    0.31    0.51
   1   4   1    0.17    0.23
  -4   5  -1    1.15    0.58
   1   4   0  131.22    9.33
  -4   5   0  143.51    9.98
  -5   1   0  140.84    9.92
  -1  -4   0  145.06   10.50
   1   4  -1    0.48    0.35
  -4   5   1    0.22    0.35
  -1  -4   1    0.49    0.45
   1   4  -2    0.54    0.41
  -4   5   2    0.40    0.43
  -5   1  -2    0.29    0.38
  -1  -4   2    0.44    0.59
  -4   5   3    0.65    0.65
  -1  -4   3    0.98    0.67
  -5   1  -4  109.99    8.73
  -1  -4   4  108.11    8.63
   0   5   2   52.09    4.38
  -5   5  -2   56.24    4.73
  -5   0   2   57.72    4.86
   0   5   1   19.54    2.66
  -5   5  -1   23.36    2.51
  -5   0   1   20.46    2.27
   0   5   0    2.27    0.66
  -5   5   0    3.86    1.08
  -5   0   0    3.26    0.81
   0   5  -1   21.96    2.35
  -5   5   1   24.39    2.34
  -5   0  -1   22.27    2.39
   0   5  -2   56.22    4.73
  -5   5   2   58.35    4.42
  -5   0  -2   60.55    5.09
   0  -5   2   57.33    5.23
  -2   6  -1   21.24    2.53
  -4  -2  -1   18.95    2.82
  -2   6   0    2.01    0.77
  -6   4   0    2.57    0.87
  -4  -2   0    1.56    0.66
  -2   6   1   24.86    2.76
  -6   4  -1   20.86    2.56
  -4  -2   1   20.60    2.48
   3   3   2    3.34    2.18
  -3   6  -2    0.78    0.53
  -6   3   2    0.50    0.54
   3   3   1    0.09    0.52
  -3   6  -1    0.34    0.53
  -3  -3  -1    0.48    0.42
  -3   6   0  130.52    9.80
  -6   3   0  113.91    8.60
  -3  -3   0  116.70    8.93
  -3   6   1    0.05    0.73
  -6   3  -1    2.47    1.13
  -3  -3   1    0.62    0.56
  -6   3  -2    0.83    0.54
  -3  -3   2    0.41    0.49
   2   4   1   12.00    5.80
  -4   6  -1   16.19    2.42
  -6   2   1   21.34    2.40
   2   4   0    0.69    1.18
  -4   6   0    1.53    0.78
  -6   2   0    4.83    1.44
  -2  -4   0    2.49    0.84
  -4   6   1   20.45    2.37
  -6   2  -1   19.67    2.35
  -2  -4   1   18.65    2.85
   0   0   3    0.00    0.22
   0   0   5    0.28    0.26
   0   0   6    3.11    0.82
   0   0   7    0.08    0.24
   0   0   8  103.39    5.38
   1  -1   9    7.66    3.58
  -1   0   9    6.62    0.95
   0   1   9    9.09    1.27
   1  -1   8   14.00    1.24
  -1   0   8   14.60    1.11
  -1   0   7   19.82    1.40
   0   1   7   19.93    1.42
   1  -1   7   19.26    1.55
  -1   0   6  126.71    3.93
   0   1   6  112.15    3.56
  -1   0   5   41.31    1.57
   1  -1   5   43.42    1.83
   0   1   5   43.02    1.70
  -1   0   4   32.23    1.20
   0   1   4   32.59    1.35
  -1   1  -4   33.40    1.40
  -1   0   3   69.28    2.00
   1  -1   3   72.28    2.26
   0   1   3   65.99    2.13
  -1   1  -3   71.10    2.25
  -1   0   2  248.58    6.38
   1  -1   2  251.47    6.50
  -1   1  -2  229.19    6.13
   0  -1   2  241.08    6.31
   1   0   2  248.80    6.53
   0  -1   3   69.04    2.17
   1   0   3   70.22    2.25
  -1   1   3   72.04    1.96
   0  -1   4   32.28    1.40
   1   0   4   32.67    1.39
  -1   1   4   34.27    1.14
   0  -1   5   45.86    1.92
  -1   1   5   42.07    1.46
   1   0   5   37.70    1.65
   0  -1   6  107.20    3.71
   1   0   6  115.43    3.84
  -1   1   6  112.60    3.38
   0  -1   7   22.53    1.73
   1   0   7   20.27    1.54
  -1   1   7   19.44    1.31
  -1   1   8   12.03    0.89
   0  -1   8   12.09    1.14
   1   0   8   12.40    1.06
   0  -1   9    9.06    1.39
  -1   1   9    7.90    2.94
   1   0   9   10.40    1.63
   1  -2   9    0.14    0.46
   1   1   9    0.38    0.44
   1  -2   8  104.97    5.91
   1   1   8  103.15    5.62
  -2   1   7    0.33    0.42
   1  -2   7    0.35    0.15
   1   1   7    0.85    0.36
   1  -2   6    1.08    0.40
  -2   1   6    1.80    0.84
   1   1   6    1.24    0.44
   1  -2   5    0.29    0.34
  -2   1   5    0.08    0.21
   1   1   5    0.33    0.33
   1  -2   4  264.65    7.84
  -2   1   4  270.36    6.85
   1   1   4  273.22    7.67
  -1   2  -4  270.05    7.61
  -2   1   3    0.56    0.26
   1  -2   3    0.13    0.22
   1   1   3    0.13    0.26
  -1   2  -3    0.12    0.25
  -1  -1  -3    0.11    0.26
   1  -2   2    1.03    0.42
   1   1   2    2.90    0.42
  -1   2  -2    0.75    0.27
  -1  -1  -2    1.46    0.36
  -2   1   2    1.00    0.25
   1  -2   1    0.05    0.22
   1   1   1    0.23    0.29
  -1   2  -1    0.17    0.26
  -2   1   1    0.46    0.25
  -1  -1  -1    2.10    0.41
   1   1   0  368.74    3.36
  -1   2   0  368.03    2.70
  -2   1   0  359.99    9.18
  -1  -1   0  348.61    9.22
   2  -1   1    0.20    0.24
  -2   1  -1    0.19    0.23
  -1  -1   2    1.09    0.35
   2  -1   2    0.85    0.27
  -1   2   2    1.18    0.26
  -2   1  -2    0.83    0.30
  -1  -1   3    0.54    0.25
   2  -1   3    2.70    0.76
  -1   2   3    0.10    0.23
  -2   1  -3    0.18    0.26
  -1  -1   4  252.13    6.94
   2  -1   4  252.43    7.15
  -1   2   4  244.27    6.60
  -2   1  -4  253.97    7.31
  -1  -1   5    0.18    0.26
   2  -1   5    0.08    0.29
  -1   2   5    0.31    0.33
  -1  -1   6    1.43    0.51
   2  -1   6    1.35    0.43
  -1   2   6    1.49    0.38
  -1  -1   7    0.51    0.36
  -1   2   7    0.24    0.20
   2  -1   7    0.18    0.21
  -1  -1   8  101.77    5.49
  -1   2   8   94.41    4.81
   2  -1   8   91.48    5.13
   2  -1   9    0.19    0.33
   2  -2   9    6.50    3.45
   0   2   9    5.37    3.20
  -2   0   8    9.84    1.26
   2  -2   8   12.73    4.14
  -2   0   7   18.58    1.40
   2  -2   7   18.25    1.62
   0   2   7   19.07    1.59
  -2   0   6   98.64    4.92
   2  -2   6   98.44    5.20
   0   2   6  101.91    5.28
  -2   0   5   34.63    1.66
   2  -2   5   36.17    1.77
   0   2   5   31.20    1.63
  -2   0   4   24.87    1.15
   2  -2   4   23.34    1.25
   0   2   4   24.31    1.35
  -2   0   3   55.07    1.95
   2  -2   3   54.30    1.96
   0   2   3   55.23    2.03
  -2   2  -3   57.75    2.15
   2  -2   2  203.63    5.53
   0   2   2  207.01    5.69
  -2   2  -2  210.82    5.82
  -2   0   2  205.75    5.70
   2  -2   1   73.92    2.26
  -2   2  -1   80.57    2.50
  -2   0   1   70.84    2.37
   0   2   0   37.22    1.43
  -2   2   0   36.05    1.26
  -2   0   0   33.93    1.47
   0  -2   0   35.41    1.53
   0  -2   1   73.42    2.48
   2   0   1   80.99    2.60
   0   2  -1   78.97    2.51
  -2   2   1   77.81    2.17
  -2   0  -1   74.81    2.59
   0  -2   2  207.61    5.84
   2   0   2  203.35    5.67
   0   2  -2  212.12    5.94
  -2   2   2  208.65    5.24
  -2   0  -2  205.00    5.94
   0  -2   3   55.71    2.37
   2   0   3   53.49    2.05
   0   2  -3   54.98    2.06
  -2   2   3   53.70    1.40
  -2   0  -3   57.90    2.33
   0  -2   4   22.01    1.25
   2   0   4   22.79    1.25
  -2   2   4   23.92    0.79
  -2   0  -4   22.68    1.38
   0  -2   5   32.94    1.74
   2   0   5   36.05    1.80
  -2   2   5   32.85    1.05
   0  -2   6  100.23    5.32
   2   0   6  100.61    5.32
   0  -2   7   22.25    5.32
   2   0   7   20.11    1.74
   0  -2   8   12.19    1.80
   2   0   8    8.89    3.46
   0  -2   9    7.86    2.63
   2   0   9    7.33    4.13
   1  -3   9    6.26    2.80
   2   1   9    5.73    3.42
   1  -3   8    7.85    2.92
   2   1   8    8.28    4.81
   1  -3   7   18.27    5.78
   2   1   7   15.92    1.42
   1  -3   6   90.09    5.04
   2   1   6   79.42    4.48
   1  -3   5   28.37    2.54
   2   1   5   27.41    1.70
   1  -3   4   17.48    1.19
   2   1   4   17.11    1.22
  -1   3  -4   17.94    1.22
   1  -3   3   47.25    2.03
   2   1   3   48.99    2.12
  -1   3  -3   43.06    1.84
  -3   2   3   42.75    1.30
  -2  -1  -3   43.48    2.13
   1  -3   2  173.73    5.18
   2   1   2  162.10    4.89
  -1   3  -2  167.97    4.90
  -3   2   2  167.99    4.46
  -2  -1  -2  177.31    5.50
   1  -3   1   56.16    2.20
   2   1   1   57.81    2.17
  -1   3  -1   59.08    2.07
  -3   2   1   68.59    2.13
  -2  -1  -1   64.65    2.52
   2   1   0   22.40    1.16
  -1   3   0   23.50    1.06
  -3   2   0   24.22    1.08
  -2  -1   0   23.64    1.29
   3  -2   1   60.54    2.05
   2   1  -1   58.64    2.13
  -1   3   1   59.41    2.02
  -3   2  -1   59.67    2.11
  -2  -1   1   60.31    2.39
   3  -2   2  173.26    4.95
  -1   3   2  184.00    5.13
  -3   2  -2  163.94    4.83
  -2  -1   2  182.96    5.50
  -2  -1   3   44.79    2.01
   3  -2   3   42.51    2.15
  -1   3   3   46.21    1.76
  -3   2  -3   46.13    1.98
  -2  -1   4   18.93    1.23
   3  -2   4   16.20    1.06
  -1   3   4   16.10    1.00
  -3   2  -4   19.28    1.34
  -2  -1   5   26.11    1.54
   3  -2   5   26.25    1.89
  -1   3   5   28.51    1.53
  -3   2  -5   27.88    1.72
  -2  -1   6   79.71    4.34
   3  -2   6   81.60    4.58
  -1   3   6   83.49    4.45
  -2  -1   7   15.59    1.30
   3  -2   7   15.85    3.81
  -1   3   7   15.47    1.06
  -2  -1   8    7.57    1.04
   3  -2   8    7.70    2.67
  -1   3   8    7.40    0.81
  -2  -1   9    8.19    1.28
   3  -2   9    5.59    2.76
   2  -3   9    4.92    4.06
   1   2   9    5.92    0.92
   2  -3   8    9.09    5.32
   1   2   8    7.76    1.02
   2  -3   7   17.05    1.51
   1   2   7   13.92    1.27
   2  -3   6   88.49    4.91
   1   2   6   83.67    4.68
   2  -3   5   29.07    2.08
   1   2   5   30.78    1.78
  -2   3  -5   29.79    1.74
  -3   1   5   29.81    1.35
   2  -3   4   18.32    1.17
   1   2   4   18.13    1.27
  -3   1   4   18.80    1.01
   2  -3   3   46.62    1.93
   1   2   3   47.27    2.08
  -2   3  -3   49.14    2.06
  -3   1   3   43.76    1.68
   2  -3   2  164.25    4.91
   1   2   2  176.75    5.26
  -2   3  -2  175.60    5.10
  -1  -2  -2  175.70    5.60
  -3   1   2  179.23    5.06
   2  -3   1   64.77    2.33
   1   2   1   61.77    2.33
  -2   3  -1   61.68    2.12
  -1  -2  -1   59.54    2.47
   1   2   0   23.79    1.21
  -2   3   0   23.70    1.02
  -3   1   0   22.49    1.15
  -1  -2   0   24.54    1.35
   3  -1   1   63.27    2.19
   1   2  -1   58.72    2.18
  -3   1  -1   59.91    2.25
  -1  -2   1   63.89    2.46
  -1  -2   2  167.45    5.22
   3  -1   2  168.33    4.94
   1   2  -2  166.22    4.97
  -2   3   2  166.30    4.47
  -3   1  -2  173.65    5.25
  -1  -2   3   43.03    1.93
   3  -1   3   42.95    1.81
  -2   3   3   45.82    1.53
  -3   1  -3   48.16    2.19
  -1  -2   4   16.39    1.13
   3  -1   4   14.95    1.28
  -2   3   4   16.29    0.80
  -1  -2   5   26.88    1.57
   3  -1   5   26.17    1.56
  -2   3   5   26.69    1.24
  -3   1  -5   27.85    1.83
  -1  -2   6   80.17    4.47
   3  -1   6   77.43    4.34
  -1  -2   7   16.37    1.41
   3  -1   7   19.59    5.23
  -1  -2   8    9.37    1.51
   3  -1   8    7.93    2.96
  -1  -2   9    8.61    1.56
   3  -1   9    4.73    4.00
   3  -3   8   74.54    7.26
   3  -3   7    0.03    0.27
   0   3   7    0.38    0.55
   3  -3   6    1.08    0.57
   0   3   6    0.50    0.53
   3  -3   5    0.17    0.32
   0   3   5    0.31    0.30
  -3   3  -5    0.02    0.28
  -3   0   5    0.53    0.29
   3  -3   4  185.55    5.74
   0   3   4  190.95    5.88
  -3   3  -4  183.72    5.79
  -3   0   4  191.95    5.84
   3  -3   3    0.16    0.37
   0   3   3    0.31    0.36
  -3   3  -3    0.14    0.27
  -3   0   3    0.17    0.32
   3  -3   2    0.14    0.23
   0   3   2    0.33    0.38
  -3   3  -2    0.06    0.31
  -3   0   2    0.43    0.41
   3  -3   1    0.11    0.24
   0   3   1    0.33    0.30
  -3   3  -1    0.14    0.32
  -3   0   1    0.99    0.47
   0  -3  -1    0.16    0.30
   0   3  -1    0.14    0.25
  -3   3   1    0.36    0.24
  -3   0  -1    0.14    0.34
   0  -3   2    0.74    0.38
   3   0   2    0.36    0.28
   0   3  -2    0.19    0.34
  -3   3   2    0.21    0.23
  -3   0  -2    0.47    0.39
   0  -3   3   -0.03    0.29
   0   3  -3    0.14    0.28
  -3   3   3    0.12    0.21
  -3   0  -3    0.73    0.44
   0  -3   4  178.62    5.72
   3   0   4  188.85    5.82
   0  -3   5    0.23    0.25
   3   0   5    0.10    0.30
   0  -3   6    0.40    0.41
   3   0   6    1.01    0.46
   0  -3   7    0.89    0.45
   3   0   7    0.18    0.22
   0  -3   8   78.65    7.70
   3   0   8   86.68    8.34
   1  -4   8    6.71    1.29
   3   1   8    3.47    1.78
   1  -4   7   13.98    4.31
   3   1   7   13.01    1.78
   1  -4   6   60.81    3.93
   3   1   6   59.60    3.77
   1  -4   5   22.91    1.94
   3   1   5   22.78    1.80
   1  -4   4    9.82    1.00
  -1   4  -4   10.49    1.02
   1  -4   3   32.64    1.90
   3   1   3   29.19    1.63
  -1   4  -3   35.14    1.85
  -4   3   3   33.38    1.19
  -3  -1  -3   36.40    2.08
   1  -4   2  119.58    4.38
   3   1   2  113.91    3.92
  -1   4  -2  116.60    3.93
  -4   3   2  117.66    3.44
  -3  -1  -2  125.91    4.39
   1  -4   1   41.24    2.06
  -1   4  -1   39.07    1.78
  -4   3   1   45.02    1.74
  -3  -1  -1   42.95    2.05
   3   1   0   15.04    1.06
  -1   4   0   14.54    1.03
  -4   3   0   12.29    0.86
  -3  -1   0   14.42    1.20
  -1   4   1   44.80    1.90
  -4   3  -1   42.35    1.86
  -3  -1   1   42.83    2.18
  -1   4   2  109.34    3.58
  -4   3  -2  116.20    3.94
  -3  -1   2  119.53    4.30
   4  -3   3   34.00    1.78
  -1   4   3   34.51    1.64
  -4   3  -3   32.56    1.81
  -3  -1   3   35.74    2.02
   4  -3   4    9.86    0.89
  -1   4   4    9.15    0.82
  -4   3  -4    9.44    1.02
  -3  -1   4   10.21    1.06
   4  -3   5   21.09    1.70
  -1   4   5   21.56    1.66
  -4   3  -5   22.04    1.81
  -3  -1   5   21.69    1.89
   4  -3   6   57.94    3.61
  -3  -1   6   56.55    3.52
   4  -3   7    6.35    4.06
  -1   4   7   10.24    1.43
   4  -3   8    3.11    2.31
  -1   4   8    3.89    0.76
  -3  -1   8    4.93    1.00
   2  -4   8   69.50    7.23
   2   2   8   67.46    6.67
   2  -4   7    0.09    0.40
   2   2   7    0.39    0.38
   2  -4   6    0.28    0.27
   2   2   6    0.20    0.34
   2  -4   5    0.15    0.15
   2   2   5    0.91    0.52
   2  -4   4  150.48    5.04
   2   2   4  158.53    5.30
  -4   2   4  158.60    4.37
   2  -4   3    0.03    0.26
   2   2   3    0.27    0.36
  -2   4  -3    0.70    0.44
  -4   2   3    0.65    0.28
  -2  -2  -3    0.48    0.44
   2  -4   2    0.34    0.32
   2   2   2    0.09    0.26
  -2   4  -2    0.26    0.39
  -4   2   2    0.33    0.29
  -2  -2  -2    0.22    0.37
   2  -4   1    0.23    0.30
   2   2   1    0.10    0.26
  -2   4  -1    0.24    0.35
  -4   2   1    0.04    0.26
  -2  -2  -1    0.59    0.40
   2   2   0  236.20    6.92
  -2   4   0  231.04    6.43
  -4   2   0  231.23    6.60
  -2  -2   0  231.13    6.99
   2   2  -1    1.32    0.41
  -2   4   1    0.35    0.28
  -4   2  -1    0.11    0.25
  -2  -2   1    0.90    0.61
   4  -2   2    0.59    0.36
  -4   2  -2    0.26    0.33
  -2  -2   2    0.89    0.54
   4  -2   3    0.21    0.30
  -2   4   3    0.26    0.25
  -4   2  -3    0.79    0.56
  -2  -2   3    0.37    0.43
  -2   4   4  152.60    4.56
  -4   2  -4  162.11    5.60
  -2  -2   4  153.54    5.26
  -2  -2   5    0.22    0.42
   4  -2   5    0.40    0.36
  -2   4   5    0.16    0.17
  -4   2  -5    0.42    0.39
  -2  -2   6    0.34    0.35
   4  -2   6    1.38    0.46
  -2   4   6    0.04    0.21
  -2  -2   7    0.27    0.37
   4  -2   7    0.20    0.23
  -2  -2   8   60.62    6.02
   4  -2   8   69.48    6.87
   3  -4   8    2.57    2.22
   1   3   8    4.70    0.93
   3  -4   7   11.43    1.62
   1   3   7   14.67    1.97
   3  -4   6   58.54    3.68
   1   3   6   60.93    3.86
   3  -4   5   21.56    1.74
   1   3   5   21.70    1.83
  -3   4  -5   21.20    1.79
  -4   1   5   21.35    1.49
   3  -4   4   11.64    3.19
   1   3   4   10.69    1.13
  -3   4  -4   11.20    1.05
  -4   1   4    9.62    0.81
   1   3   3   40.66    2.13
  -3   4  -3   36.00    1.98
  -4   1   3   36.51    1.70
   1   3   2  130.04    4.48
  -3   4  -2  122.81    4.12
  -4   1   2  125.02    4.03
   1   3   1   44.69    2.14
  -3   4  -1   45.08    1.93
  -4   1   1   44.85    1.95
  -1  -3  -1   48.27    2.31
   1   3   0   14.97    1.12
  -3   4   0   12.88    0.86
  -4   1   0   13.12    0.98
  -1  -3   0   14.00    1.19
   1   3  -1   44.02    2.02
  -4   1  -1   45.02    2.09
  -1  -3   1   48.23    2.29
   4  -1   2  121.11    4.08
   1   3  -2  121.04    4.08
  -3   4   2  122.25    3.65
  -4   1  -2  118.80    4.22
  -1  -3   2  125.80    4.49
   4  -1   3   31.90    1.71
  -3   4   3   31.60    1.29
  -4   1  -3   37.01    2.13
  -1  -3   4    7.78    0.92
   4  -1   4    7.42    1.11
  -3   4   4    9.87    0.59
  -4   1  -4   12.13    1.30
  -1  -3   5   19.31    1.72
   4  -1   5   18.96    1.84
  -4   1  -5   25.84    2.22
  -1  -3   6   55.91    3.71
   4  -1   6   61.24    3.76
  -1  -3   7   13.38    2.04
   4  -1   7   12.15    3.68
  -1  -3   8    5.00    1.25
   4  -1   8    4.12    3.04
   4  -4   7   10.87    1.66
   0   4   7    8.79    1.32
  -4   0   7   13.58    1.88
   4  -4   6   51.20    3.41
   0   4   6   52.07    3.40
  -4   0   6   50.95    3.23
   4  -4   5   18.59    1.74
   0   4   5   17.71    1.40
  -4   4  -5   17.04    1.39
   4  -4   4    5.65    3.15
   0   4   4    7.56    0.95
  -4   4  -4    6.07    0.83
  -4   0   4    8.10    0.90
   0   4   3   30.21    2.07
  -4   4  -3   29.58    2.06
  -4   0   3   31.02    2.16
   0   4   2  101.48    3.65
  -4   4  -2   98.88    3.61
  -4   0   2   96.69    3.61
   0   4   1   37.82    1.87
  -4   4  -1   41.43    1.95
  -4   0   1   38.14    1.97
   0   4   0    9.82    0.90
  -4   4   0   11.13    0.87
  -4   0   0   12.27    1.02
   0  -4   0   10.59    1.03
   0   4  -1   37.45    1.87
  -4   4   1   39.25    1.63
  -4   0  -1   38.03    1.94
   0  -4   1   38.88    2.23
   4   0   2   99.18    3.57
   0   4  -2   99.68    3.69
  -4   4   2  101.02    3.12
  -4   0  -2  103.49    3.87
   0  -4   2   99.76    3.98
   0  -4   3   31.19    2.35
   4   0   3   27.46    1.91
   0   4  -3   30.01    2.14
  -4   4   3   29.92    1.64
  -4   0  -3   29.66    2.21
   0  -4   4    8.88    1.16
   4   0   4    9.30    1.05
  -4   0  -4    8.35    1.14
   0  -4   5   16.02    1.50
   4   0   5   18.12    1.57
   0  -4   6   46.14    3.34
   4   0   6   46.67    3.09
   0  -4   7   10.84    1.75
   4   0   7    9.02    4.45
   1  -5   7    1.39    0.82
   4   1   7    0.32    0.42
   1  -5   6    1.60    0.81
   4   1   6    0.19    0.36
   1  -5   5    0.55    0.44
   4   1   5    0.49    0.51
   1  -5   4  102.12    5.82
   4   1   4   99.52    5.46
   1  -5   3    0.79    0.54
   4   1   3    0.13    0.27
  -1   5  -3    0.55    0.37
  -4  -1  -3    0.16    0.34
   4   1   2    0.69    0.33
  -1   5  -2    0.57    0.44
  -5   4   2    0.45    0.20
  -4  -1  -2    0.80    0.46
   1  -5   2    0.72    0.43
  -1   5  -1    0.28    0.28
  -5   4   1    0.27    0.21
  -4  -1  -1    0.06    0.32
  -1   5   0  146.38    7.35
  -5   4   0  150.41    7.42
  -4  -1   0  143.83    7.37
  -1   5   1    0.44    0.43
  -4  -1   1    0.60    0.55
  -1   5   2    0.15    0.20
  -5   4  -2    0.30    0.32
  -4  -1   2    0.77    0.72
  -1   5   4  110.56    5.80
  -4  -1   4  102.51    5.70
  -1   5   5    0.39    0.36
  -5   4  -5    0.38    0.38
  -4  -1   5    0.18    0.42
  -1   5   6    0.72    0.67
  -4  -1   6    0.51    0.51
  -1   5   7    0.08    0.32
  -4  -1   7    0.18    0.53
   2  -5   7   11.60    1.99
   3   2   7   11.07    1.64
   2  -5   6   43.64    4.60
   3   2   6   44.67    4.53
   2  -5   5   16.25    1.62
   3   2   5   16.78    1.40
   2  -5   4    5.05    0.82
   3   2   4    6.29    0.90
  -2   5  -4    4.29    0.78
   2  -5   3   24.56    1.95
   3   2   3   23.62    1.86
  -2   5  -3   23.17    1.81
  -5   3   3   24.74    1.49
  -3  -2  -3   25.86    2.04
   3   2   2   83.05    4.61
  -2   5  -2   77.96    4.28
  -5   3   2   82.92    4.20
  -3  -2  -2   78.47    4.39
   3   2   1   29.88    1.77
  -5   3   1   31.68    1.61
  -3  -2  -1   30.70    1.90
   3   2   0    7.11    0.82
  -2   5   0    5.18    0.69
  -5   3   0    7.50    0.79
  -3  -2   0    7.54    0.89
  -2   5   1   35.21    1.79
  -5   3  -1   33.30    1.84
  -3  -2   1   28.01    2.09
  -2   5   2   85.28    4.49
  -5   3  -2   84.57    4.67
  -3  -2   2   84.15    4.79
  -2   5   3   24.76    1.70
  -5   3  -3   25.89    2.03
  -3  -2   3   26.49    2.23
  -2   5   4    6.50    0.78
  -5   3  -4    5.98    0.93
  -3  -2   4    5.60    0.99
  -2   5   5   16.43    1.19
  -5   3  -5   18.77    1.84
  -3  -2   5   19.68    1.92
   5  -3   6   36.34    3.84
  -2   5   6   37.37    3.76
  -3  -2   6   41.96    4.41
   5  -3   7    4.31    4.79
  -3  -2   7    8.45    1.51
   3  -5   7    6.04    3.66
   2   3   7    8.87    1.36
   3  -5   6   44.69    4.64
   2   3   6   43.84    4.47
   3  -5   5   16.05    1.41
   2   3   5   16.37    1.56
  -3   5  -5   21.54    2.08
   3  -5   4    4.44    2.53
   2   3   4    5.75    0.89
  -3   5  -4    5.64    0.86
  -5   2   4    6.13    0.63
   2   3   3   26.36    2.10
  -3   5  -3   26.78    2.05
  -5   2   3   28.01    1.74
   2   3   2   88.04    4.95
  -3   5  -2   81.56    4.48
  -5   2   2   86.62    4.48
   2   3   1   34.40    2.41
  -3   5  -1   31.09    2.06
  -5   2   1   33.22    1.70
  -2  -3  -1   34.76    2.00
  -3   5   0    6.60    0.81
  -5   2   0    6.89    0.81
  -2  -3   0    7.92    0.97
   2   3  -1   31.01    1.80
  -3   5   1   28.94    1.55
  -5   2  -1   29.86    2.12
  -2  -3   1   34.70    2.10
  -3   5   2   86.10    4.46
  -5   2  -2   83.25    4.73
  -2  -3   2   84.14    4.78
  -3   5   3   26.52    1.70
  -5   2  -3   27.68    2.22
  -2  -3   3   24.23    2.00
  -3   5   4    5.54    0.62
  -5   2  -4    5.04    0.89
  -2  -3   4    4.98    0.93
   5  -2   5   15.91    1.34
  -5   2  -5   17.22    1.63
  -2  -3   5   16.55    1.51
   5  -2   6   29.67    8.57
  -2  -3   6   45.05    4.77
   5  -2   7    6.62    2.74
  -2  -3   7    9.65    1.82
   4  -5   7    0.18    0.49
   1   4   7    0.65    0.69
   1   4   6    0.26    0.48
   1   4   5    0.23    0.37
  -4   5  -5    0.26    0.40
  -5   1   5    0.43    0.40
   1   4   4  109.22    6.04
  -4   5  -4  107.88    5.97
  -5   1   4  113.93    5.86
   1   4   3    0.33    0.39
  -4   5  -3    0.48    0.39
  -5   1   3    0.16    0.31
   1   4   2    1.50    0.49
  -4   5  -2    0.65    0.35
  -5   1   2    0.65    0.39
   1   4   1    0.15    0.32
  -4   5  -1    0.23    0.33
  -5   1   1    0.18    0.36
   1   4   0  139.92    7.18
  -4   5   0  158.42    3.32
  -5   1   0  150.81    3.46
  -1  -4   0  153.82    3.90
  -4   5   1    0.05    0.22
  -5   1  -1    0.26    0.32
  -1  -4   1    0.20    0.36
   1   4  -2    0.68    0.38
  -5   1  -2    0.58    0.54
  -1  -4   2    1.06    0.76
  -4   5   3    0.13    0.24
  -5   1  -3    0.28    0.42
  -1  -4   3    0.87    0.79
  -5   1  -4  109.89    6.22
  -1  -4   4  103.01    5.91
   5  -1   5    0.44    0.25
  -5   1  -5    0.58    0.63
  -1  -4   5    0.81    0.76
   5  -1   6    0.29    0.29
   0   5   6   31.72    3.48
  -5   0   6   32.66    3.48
   0   5   5   13.50    1.86
  -5   5  -5   14.20    1.99
  -5   0   5   15.63    1.99
   0   5   4    3.14    0.62
  -5   5  -4    2.35    0.65
  -5   0   4    3.30    0.74
   0   5   3   19.17    1.65
  -5   5  -3   20.93    1.85
  -5   0   3   20.56    1.84
   0   5   2   59.52    3.60
  -5   5  -2   56.80    3.50
  -5   0   2   64.42    3.94
   0   5   1   22.95    1.80
  -5   5  -1   25.82    1.93
  -5   0   1   27.30    2.14
   0   5   0    4.13    0.69
  -5   5   0    4.21    0.68
  -5   0   0    4.09    0.68
   0   5  -1   22.65    1.84
  -5   5   1   23.88    1.66
  -5   0  -1   22.30    1.78
   0   5  -2   54.98    3.41
  -5   5   2   53.81    2.96
  -5   0  -2   61.24    3.71
   0  -5   2   59.71    3.90
  -5   5   3   18.44    1.25
  -5   0  -3   21.06    1.85
   0  -5   3   21.49    2.09
  -5   0  -4    4.29    0.97
   0  -5   4    2.51    0.92
   5   0   5   11.01    1.49
   0  -5   5   10.04    1.61
   5   0   6   22.93    5.87
   5   1   5    8.61    1.37
   1  -6   5    9.69    1.85
  -1   6  -3   16.16    2.12
  -5  -1  -3   13.93    1.79
  -1   6  -2   39.01    4.01
  -6   5   2   40.68    3.91
  -5  -1  -2   37.97    3.89
  -1   6  -1   15.69    1.32
  -5  -1  -1   19.89    1.73
  -1   6   0    2.77    0.73
  -6   5   0    1.48    0.47
  -5  -1   0    1.54    0.61
  -1   6   1   18.52    1.68
  -6   5  -1   19.46    1.75
  -5  -1   1   17.12    1.48
  -1   6   2   45.27    4.52
  -6   5  -2   42.62    4.34
  -5  -1   2   44.79    4.63
  -1   6   3   17.30    2.18
  -6   5  -3   14.11    1.86
  -5  -1   3   17.11    2.24
  -1   6   4    1.54    0.56
  -6   5  -4    1.29    0.56
  -5  -1   4    0.94    0.54
  -1   6   5   13.23    1.79
  -6   5  -5    9.32    1.66
  -5  -1   5    8.92    1.43
   4   2   5   10.50    1.55
   4   2   4    1.37    0.62
  -2   6  -4    3.89    0.91
   4   2   3   16.37    1.56
  -2   6  -3   19.20    1.88
  -6   4   3   17.09    0.95
   4   2   2   43.32    2.93
  -2   6  -2   49.65    3.23
  -6   4   2   48.25    2.75
  -4  -2  -2   46.95    3.06
  -2   6  -1   18.50    1.62
  -6   4   1   19.32    1.53
  -4  -2  -1   19.27    1.69
  -2   6   0    2.52    0.63
  -6   4   0    3.22    0.60
  -4  -2   0    3.06    0.70
  -2   6   1   24.58    1.98
  -6   4  -1   21.92    1.91
  -4  -2   1   22.05    2.00
  -6   4  -2   53.03    3.42
  -4  -2   2   58.13    3.84
  -2   6   3   17.63    1.32
  -6   4  -3   17.78    1.66
  -4  -2   3   15.70    1.54
  -2   6   4    2.45    0.64
  -6   4  -4    1.66    0.63
  -4  -2   4    3.23    0.90
  -2   6   5   13.97    1.78
  -6   4  -5   10.64    1.66
  -4  -2   5   10.54    1.76
   3   3   6    1.07    0.76
   3   3   4   79.64    7.67
  -3   6  -4   80.93    7.87
   3   3   3    0.59    0.46
  -3   6  -3    0.37    0.43
  -6   3   3    0.39    0.28
   3   3   2    0.75    0.48
  -3   6  -2    1.09    0.52
  -6   3   2    0.56    0.34
   3   3   1    0.32    0.38
  -3   6  -1    0.28    0.37
  -6   3   1    0.45    0.46
  -3  -3  -1    0.13    0.34
  -3   6   0  116.61    6.19
  -6   3   0  113.25    6.02
  -3  -3   0  111.37    6.04
  -3   6   1    1.83    0.56
  -6   3  -1    0.17    0.42
  -3  -3   1    0.63    0.64
  -3   6   2    0.34    0.36
  -6   3  -2    0.45    0.46
  -3  -3   2    0.45    0.44
  -3   6   3    0.37    0.47
  -6   3  -3    0.50    0.44
  -3  -3   3    0.48    0.48
  -3   6   4   86.39    7.98
  -6   3  -4   88.02    8.50
  -3  -3   4   74.27    7.23
  -3   6   5    1.28    0.60
  -6   3  -5    0.16    0.45
  -3  -3   5    0.29    0.39
  -3  -3   6    0.73    0.69
   2   4   5   11.36    1.68
  -4   6  -5   10.34    1.61
   2   4   4    3.89    0.89
  -4   6  -4    3.00    0.78
  -6   2   4    2.19    0.50
   2   4   3   18.84    1.80
  -4   6  -3   21.46    2.00
  -6   2   3   16.81    1.16
   2   4   2   51.58    3.41
  -4   6  -2   55.22    3.52
  -6   2   2   51.92    3.12
   2   4   1   21.77    1.91
  -4   6  -1   21.97    1.83
  -6   2   1   23.85    1.90
   2   4   0    2.40    0.65
  -4   6   0    3.27    0.68
  -6   2   0    3.38    0.75
  -2  -4   0    3.16    0.83
  -4   6   1   20.27    1.64
  -6   2  -1   23.34    1.97
  -2  -4   1   20.21    1.86
  -4   6   2   53.94    3.20
  -6   2  -2   51.51    3.42
  -2  -4   2   54.78    3.66
  -4   6   3   19.35    1.55
  -6   2  -3   20.50    1.96
  -2  -4   3   16.23    1.54
  -4   6   4    2.92    0.59
  -6   2  -4    2.06    0.71
  -2  -4   4    2.37    0.91
  -6   2  -5   11.60    1.80
  -2  -4   5   11.13    1.75
   1   5   5   11.46    1.81
  -5   6  -5   10.70    1.79
  -6   1   5   12.50    1.75
   1   5   4    1.45    0.56
  -5   6  -4    1.64    0.65
  -5   6  -3   16.64    2.12
  -6   1   3   15.33    1.84
   1   5   2   44.45    4.52
  -5   6  -2   43.53    4.47
  -6   1   2   42.83    4.27
   1   5   1   18.72    1.71
  -5   6  -1   18.10    1.65
  -6   1   1   18.81    1.76
   1   5   0    1.83    0.61
  -5   6   0    2.08    0.56
  -6   1   0    0.82    0.42
   1   5  -1   21.76    1.96
  -5   6   1   18.94    1.55
  -6   1  -1   18.51    1.68
  -5   6   2   39.26    3.83
  -6   1  -2   38.25    3.96
  -1  -5   2   43.53    4.68
  -5   6   3   17.38    1.93
  -6   1  -3   14.69    1.96
  -1  -5   3   15.97    2.22
  -6   1  -4    0.77    0.43
  -1  -5   4    2.98    1.00
  -1  -5   5   12.06    2.02
   0   6   4   54.87    5.49
  -6   6  -4   56.30    5.75
  -6   0   4   48.34    4.87
   0   6   3    0.53    0.45
  -6   6  -3    0.90    0.70
  -6   0   3    0.63    0.59
   0   6   2    2.45    0.77
  -6   6  -2    0.98    0.55
  -6   0   2    1.19    0.66
   0   6   1    0.48    0.43
  -6   6  -1    0.29    0.43
  -6   0   1    0.36    0.33
   0   6   0   66.27    6.40
  -6   6   0   70.48    6.72
  -6   0   0   67.41    6.51
   0   6  -1    0.42    0.37
  -6   6   1    0.64    0.49
  -6   0  -1    0.57    0.53
   0   6  -2    1.06    0.63
  -6   6   2    1.08    0.49
  -6   0  -2    0.77    0.43
  -6   0  -3    1.13    0.60
   0  -6   4   51.80    5.63
  -1   7  -1    9.42    1.48
  -7   6   1   11.65    1.57
  -6  -1  -1    9.28    1.48
  -1   7   0    0.85    0.52
  -7   6   0    0.54    0.57
  -6  -1   0    0.73    0.45
  -1   7   1   10.77    1.64
  -7   6  -1   12.19    1.73
  -6  -1   1   11.54    1.68
  -2   7  -3    0.49    0.53
  -2   7  -2    2.33    0.93
  -7   5   2    0.69    0.39
  -5  -2  -2    0.24    0.39
  -2   7  -1    1.52    0.62
  -7   5   1    0.27    0.33
  -5  -2  -1    1.07    0.64
  -2   7   0   64.22    6.31
  -7   5   0   59.17    5.76
  -5  -2   0   56.84    5.63
  -2   7   1    0.65    0.62
  -7   5  -1    0.59    0.74
  -5  -2   1    0.36    0.46
  -2   7   2    1.60    0.64
  -7   5  -2    0.47    0.56
  -5  -2   2    2.10    0.75
  -2   7   3    0.12    0.44
  -7   5  -3    0.54    0.46
  -5  -2   3    1.65    0.93
   4   3   3   11.30    1.67
  -3   7  -3   13.45    1.95
  -3   7  -2   32.57    3.57
  -7   4   2   28.84    2.99
  -3   7  -1   16.06    2.05
  -7   4   1   14.31    1.75
  -4  -3  -1   11.74    1.60
  -3   7   0    1.09    0.48
  -7   4   0    1.46    0.58
  -4  -3   0    1.12    0.59
  -3   7   1   15.84    2.06
  -7   4  -1   15.59    2.03
  -4  -3   1   12.88    1.76
  -3   7   2   37.32    3.92
  -7   4  -2   32.97    3.62
  -4  -3   2   30.65    3.44
  -3   7   3   12.51    1.66
  -7   4  -3   13.64    1.94
  -4  -3   3   11.23    1.73
   3   4   3   12.46    1.90
  -4   7  -3   15.62    2.24
  -7   3   3   11.79    1.44
   3   4   2   32.42    3.66
  -4   7  -2   30.13    3.40
  -4   7  -1   16.09    2.16
  -7   3   1   14.36    1.80
  -4   7   0    1.61    0.60
  -7   3   0    0.81    0.56
  -3  -4   0    1.98    0.68
  -4   7   1   16.24    2.05
  -7   3  -1   15.79    2.08
  -3  -4   1   13.21    1.92
  -4   7   2   36.23    3.75
  -7   3  -2   31.45    3.46
  -3  -4   2   28.89    3.26
  -4   7   3   13.10    1.70
  -7   3  -3   13.69    1.90
  -3  -4   3   11.22    1.69
   2   5   3    0.99    0.82
  -5   7  -3    0.45    0.48
  -7   2   3    1.01    0.52
   2   5   2    1.61    0.66
  -5   7  -2    1.25    0.68
  -7   2   2    0.51    0.44
   2   5   1    0.77    0.61
  -5   7  -1    0.32    0.41
  -7   2   1    0.67    0.53
  -5   7   0   61.83    6.05
  -7   2   0   64.46    6.30
  -5   7   1    0.04    0.32
  -7   2  -1    1.10    0.66
  -7   2  -2    1.31    0.68
  -2  -5   2    0.70    0.71
  -5   7   3    0.42    0.55
  -7   2  -3   -0.06    0.41
  -2  -5   3    0.83    0.75
   1   6   1   10.42    1.71
  -6   7  -1   11.73    1.71
  -7   1   1   12.49    1.81
   1   6   0    0.98    0.62
  -6   7   0    0.99    0.63
  -7   1   0    0.58    0.45
  -6   7   1   12.01    1.61
  -7   1  -1   10.91    1.71
;
_shelx_hkl_checksum     67032
_iucr_refine_instructions_details
;
TITL YP_LR721b in P6(3)/mmc
CELL  0.71073   4.2280   4.2280   5.4805   90.000   90.000  120.000
ZERR     1.00   0.0010   0.0010   0.0017    0.000    0.000    0.000
LATT   1
SYMM  - Y,   X - Y,   Z
SYMM  - X + Y, - X,   Z
SYMM  - X, - Y, 1/2 + Z
SYMM    Y, - X + Y, 1/2 + Z
SYMM    X - Y,   X, 1/2 + Z
SYMM    Y,   X, - Z
SYMM    X - Y, - Y, - Z
SYMM  - X, - X + Y, - Z
SYMM  - Y, - X, 1/2 - Z
SYMM  - X + Y,   Y, 1/2 - Z
SYMM    X,   X - Y, 1/2 - Z
SFAC  SN PT Pb BI
UNIT  0.29 2 1.09 0.61
MERG   2
FMAP   2
PLAN   20
ACTA
BOND
L.S.   4
SUMP 1.0 0.01 1.0 2 1.0 3 1.0 4 1.0 5 1.0 6
EADP BI Pb1 SN1 SN2
rem EADP PT1 PT2
WGHT    0.012000    0.265500
EXTI    0.045987
FVAR       0.11280   0.31436   0.53664   0.02699   0.06383   0.05335
PT1   2    0.000000    0.000000    0.000000    10.08333    0.01333    0.01333 =
         0.00625    0.00000    0.00000    0.00667
BI1    4    0.333333    0.666667    0.250000    20.08333    0.00614    0.00614 =
         0.01079    0.00000    0.00000    0.00307
Pb1    3    0.333333    0.666667    0.250000    30.08333    0.00614    0.00614 =
         0.01079    0.00000    0.00000    0.00307
SN1   1    0.333333    0.666667    0.250000    40.08333    0.00614    0.00614 =
         0.01079    0.00000    0.00000    0.00307
SN2   1    0.333333    0.666667    0.750000    50.08333    0.00614    0.00614 =
         0.01079    0.00000    0.00000    0.00307
SN3   1    0.333333    0.666667    0.500699    60.08333    0.01151
HKLF 4
REM  Pt50 in P6(3)/mmc
REM R1 =  0.0247 for     120 Fo > 4sig(Fo)  and  0.0272 for all     123 data
REM     13 parameters refined using      1 restraints
END
;
data_quarternary
_journal_data_validation_number     ?
_journal_date_recd_electronic     2022-11-02
_journal_date_accepted     2023-02-02
_journal_name_full     'Acta Crystallographica, Section E'
_journal_year     2023
_journal_volume     79
_journal_issue      3
_journal_page_first     0
_journal_page_last     0
_journal_paper_category     GI
_journal_paper_doi     10.1107/S2056989023000956
_journal_coeditor_code     WM5665
_publ_contact_author_name     'Marc Armbr\"uster'
_publ_contact_author_address
;
Faculty of Natural Sciences
Institute of Chemistry
Materials for innovative Energy Concepts
Chemnitz University of Technology
09107 Chemnitz
Germany
;
_publ_contact_author_email     'marc.armbruester@chemie.tu-chemnitz.de'
_publ_contact_author_fax     '+49 (0)371 53183 6176'
_publ_contact_author_phone     '+49 (0)371 5313 6176'
_publ_section_title
;
The crystal structure of quaternary (Sn,Pb,Bi)Pt
;
_publ_section_title_footnote     .
loop_
    _publ_author_name
    _publ_author_footnote
    _publ_author_address
    'R\"o\&sner, Leonard' .
;
Faculty of Natural Sciences
Institute of Chemistry
Materials for Innovative Energy Concepts
Chemnitz University of Technology
09107 Chemnitz
Germany
;
    'Prots, Yurii' .
;
Max-Planck-Institut f\"ur Chemische Physik fester Stoffe
N\"othnitzer Stra\&se 40
01187 Dresden
Germany
;
    'Grin, Yuri' .
;
Max-Planck-Institut f\"ur Chemische Physik fester Stoffe
N\"othnitzer Stra\&se 40
01187 Dresden
Germany
;
    'Armbr\"uster, Marc' .
;
Faculty of Natural Sciences
Institute of Chemistry
Materials for Innovative Energy Concepts
Chemnitz University of Technology
09107 Chemnitz
Germany
;
_publ_section_synopsis
;
The crystal structure of quaternary (Sn,Pb,Bi)Pt adopts the NiAs structure type
with additional occupation of voids.
;
