# Supplementary material for: The crystal structure of quaternary (Sn,Pb,Bi)Pt
Source: Acta Crystallogr E Crystallogr Commun. 2023 Feb 7;79(Pt 3):129–31. doi: 10.1107/S2056989023000956 (PMC9993922; doi:10.1107/S2056989023000956)
Supplement: Supplementary file 2 [file e-79-00129-Isup2.hkl]

data_I
#
# h,k,l, Fc-squared, Fo-squared, sigma(Fo-squared), status flag
#
#data_shelx
_shelx_title ' Pt50 in P6(3)/mmc'
_shelx_refln_list_code          4
_shelx_F_calc_maximum      233.67
_exptl_crystal_F_000       310.51
_reflns_d_resolution_high  0.5555

loop_
 _space_group_symop_operation_xyz
 'x, y, z'
 '-y, x-y, z'
 '-x+y, -x, z'
 '-x, -y, z+1/2'
 'y, -x+y, z+1/2'
 'x-y, x, z+1/2'
 'y, x, -z'
 'x-y, -y, -z'
 '-x, -x+y, -z'
 '-y, -x, -z+1/2'
 '-x+y, y, -z+1/2'
 'x, x-y, -z+1/2'
 '-x, -y, -z'
 'y, -x+y, -z'
 'x-y, x, -z'
 'x, y, -z-1/2'
 '-y, x-y, -z-1/2'
 '-x+y, -x, -z-1/2'
 '-y, -x, z'
 '-x+y, y, z'
 'x, x-y, z'
 'y, x, z-1/2'
 'x-y, -y, z-1/2'
 '-x, -x+y, z-1/2'

_cell_length_a     4.2280
_cell_length_b     4.2280
_cell_length_c     5.4805
_cell_angle_alpha  90.000
_cell_angle_beta   90.000
_cell_angle_gamma 120.000

_shelx_F_squared_multiplier     1.000

loop_
 _refln_index_h
 _refln_index_k
 _refln_index_l
 _refln_F_squared_calc
 _refln_F_squared_meas
 _refln_F_squared_sigma
 _refln_observed_status
   0   1   0       5006.17       5053.72        76.64 o
  -1   2   0      54601.04      55661.59       475.10 o
   0   2   0       3010.10       2968.63        43.46 o
  -1   3   0       2025.01       1937.83        25.60 o
  -2   4   0      23679.38      23224.78       336.02 o
  -1   4   0       1033.98       1067.37        22.09 o
   0   4   0        759.24        818.73        28.83 o
  -2   5   0        561.60        562.46        21.21 o
  -1   5   0      13180.72      13435.88       171.73 o
   0   5   0        308.32        297.02        23.66 o
  -3   6   0       9428.95       9877.73       248.86 o
  -2   6   0        227.36        213.31        16.49 o
  -1   6   0        166.58        134.21        17.33 o
   0   6   0       5958.52       5617.76       311.78 o
  -3   7   0         86.88        103.57        18.38 o
  -2   7   0       5155.79       5016.01       219.67 o
  -1   7   0         42.82         60.04        16.85 o
   0   1   1       9720.79       9945.60       105.68 o
   0   2   1       6841.96       6775.79        58.68 o
  -1   3   1       5279.13       5222.84        35.54 o
   0   3   1          0.00         20.82         6.47 o
  -1   4   1       3509.54       3553.73        36.61 o
   0   4   1       2960.38       3084.90        49.73 o
  -2   5   1       2533.48       2593.54        34.73 o
  -1   5   1          0.00         22.71         5.67 o
   0   5   1       1910.39       1872.89        47.81 o
  -2   6   1       1675.81       1677.75        34.70 o
  -1   6   1       1477.29       1475.47        39.29 o
   0   6   1          0.00         35.14        13.28 o
  -3   7   1       1161.40       1162.80        45.68 o
  -2   7   1          0.00         45.36        11.39 o
  -1   7   1        924.29        881.79        39.14 o
   0   0   2        230.51        219.49        13.34 o
   0   1   2      30870.08      30804.23       239.52 o
  -1   2   2         83.39         97.29        10.83 o
   0   2   2      21849.56      22030.40       175.06 o
  -1   3   2      16473.88      16525.68        91.85 o
   0   3   2          7.83         24.38         5.05 o
  -2   4   2          4.65         21.95         5.08 o
  -1   4   2      10306.45      10444.68        73.35 o
   0   4   2       8397.44       8466.48        99.53 o
  -2   5   2       6929.32       6994.59        87.24 o
  -1   5   2         34.29         42.56         5.65 o
   0   5   2       4843.65       4746.14        87.96 o
  -3   6   2         62.12         51.42        11.22 o
  -2   6   2       4088.32       4175.76        76.60 o
  -1   6   2       3467.68       3375.12        98.67 o
   0   6   2         96.94         93.21        17.87 o
  -3   7   2       2525.38       2569.82        88.33 o
  -2   7   2        105.48         80.14        14.86 o
   0   1   3       6183.15       6099.81        51.66 o
   0   2   3       4816.06       4712.68        44.41 o
  -1   3   3       3895.73       3762.73        31.28 o
   0   3   3          0.00         15.99         5.55 o
  -1   4   3       2737.11       2750.65        32.21 o
   0   4   3       2347.67       2390.95        47.28 o
  -2   5   3       2033.90       2017.89        33.50 o
  -1   5   3          0.00         28.77         6.85 o
   0   5   3       1558.99       1592.00        54.81 o
  -2   6   3       1375.42       1414.83        34.59 o
  -1   6   3       1218.25       1256.81        50.41 o
   0   6   3          0.00         60.69        22.12 o
  -3   7   3        965.06       1000.65        42.26 o
  -2   7   3          0.00         42.94        13.25 o
   0   0   4      36277.77      35786.61       956.91 o
   0   1   4       2594.40       2678.77        32.15 o
  -1   2   4      28051.15      27514.97       221.33 o
   0   2   4       1877.27       1876.12        25.70 o
  -1   3   4       1388.77       1393.21        20.50 o
   0   3   4      18195.95      17721.86       194.28 o
  -2   4   4      15043.18      14273.85       183.41 o
  -1   4   4        786.51        772.26        17.81 o
   0   4   4        596.21        620.80        28.31 o
  -2   5   4        452.29        455.55        17.74 o
  -1   5   4       9013.31       8933.40       130.91 o
   0   5   4        258.85        246.68        26.20 o
  -3   6   4       6605.68       6782.32       290.38 o
  -2   6   4        194.71        206.86        16.88 o
  -1   6   4        145.65        108.71        16.87 o
   0   6   4       4269.69       4285.02       219.73 o
   0   1   5       3275.31       3440.46        47.88 o
   0   2   5       2741.50       2773.31        41.45 o
  -1   3   5       2333.06       2268.06        30.58 o
   0   3   5          0.00         15.97         7.04 o
  -1   4   5       1746.55       1737.73        33.88 o
   0   4   5       1528.36       1407.27        47.90 o
  -2   5   5       1344.67       1362.68        36.77 o
  -1   5   5          0.00         31.92         9.44 o
   0   5   5       1053.93       1012.72        75.44 o
  -2   6   5        937.78        895.28        47.41 o
  -1   6   5        836.80        845.94        44.40 o
   0   0   6        214.81        276.74        59.09 o
   0   1   6      10132.84      10146.98       184.89 o
  -1   2   6        130.38        112.90        12.25 o
   0   2   6       8310.35       8664.35       164.58 o
  -1   3   6       6884.29       7039.22       108.10 o
   0   3   6         40.47         48.81        13.50 o
  -2   4   6         19.40         24.53         9.17 o
  -1   4   6       4826.49       4832.28       108.01 o
   0   4   6       4073.97       4024.89       119.70 o
  -2   5   6       3453.61       3371.15       122.03 o
  -1   5   6          2.54         37.01        13.99 o
   0   5   6       2509.55       2501.12       194.53 o
  -3   6   6          8.86         70.10        40.16 o
   0   1   7       1605.80       1636.86        42.50 o
   0   2   7       1401.25       1497.99        54.93 o
  -1   3   7       1230.06       1242.72        35.57 o
   0   3   7          0.00         23.01        12.04 o
  -1   4   7        960.79        967.86        57.93 o
   0   4   7        853.73        853.96        62.66 o
  -2   5   7        760.85        739.80        62.54 o
  -1   5   7          0.00         28.29        15.20 o
   0   0   8       9649.30       8825.89       459.26 o
   0   1   8       1026.40       1028.92        40.06 o
  -1   2   8       8197.90       8317.64       212.51 o
   0   2   8        811.97        848.55        76.16 o
  -1   3   8        642.89        619.11        38.12 o
   0   3   8       5994.96       6580.60       368.45 o
  -2   4   8       5155.13       5450.77       272.64 o
  -1   4   8        403.25        363.10        32.35 o
   0   1   9        718.91        666.43        47.13 o
   0   2   9        640.33        537.21       127.38 o
  -1   3   9        571.89        542.63        48.33 o
                                                
